# Supplementary material for: Comparison of Proteomic Responses as Global Approach to Antibiotic Mechanism of Action Elucidation
Source: Antimicrob Agents Chemother. 2020 Dec 16;65(1):e01373-20. doi: 10.1128/AAC.01373-20 (PMC7927858; doi:10.1128/AAC.01373-20)
Supplement: Supplemental file 2 [file AAC.01373-20-sd002.xlsx]

## Sheet: Library
Entry	Entry name	Protein names	Length	Gene ontology (biological process)	Gene ontology (molecular function)	Gene ontology (cellular component)	Gene names	4-Nitroquinolinoxide*	5% DMSO	Acyldepsipeptide	Adriamycin*	Allicin	Amidochelocardin	AN3334	Anhydrotetracycline	As2O3	As2O5	ASD	Auranofin	Aurein 2.2	Aurein 2.2d3	Aurein 2.3	BA234	Bacitracin*	Bay 50-2369*	Calcimycin	CCCP	Cerulenin	Chelocardin	Chloramphenicol*	Cinnamaldehyde	Ciprofloxacin	Closthioamid	cWFW	cXRX	Daptomycin	Daunomycin*	Diamide*	Erythromycin*	FcPNA	Gallidermin	GE2270A	Gentamicin*	Gramicidin A*	Gramicidin S	Ionomycin	Kanamycin*	Kirromycin	Kirrothricin C*
P17585	AADK_BACSU	Aminoglycoside 6-adenylyltransferase (EC 2.7.7.-) (AAD(6))	284		transferase activity [GO:0016740]		aadK BSU26790	0	0	0	0	0	0	0	0	0	0	0	0	0	0	0	0	0	0	0	0	0	0	0	0	0	0	0	0	0	0	0	0	0	0	0	0	0	0	0	0	0	0
O06005	AAPA_BACSU	Amino-acid permease AapA	462		amino acid transmembrane transporter activity [GO:0015171]	integral component of membrane [GO:0016021]; plasma membrane [GO:0005886]	aapA BSU27090	0	0	0	0	0	0	0	0	0	0	0	0	0	0	0	0	0	0	0	0	0	0	0	0	0	0	0	0	0	0	0	0	0	0	0	0	0	0	0	0	0	0
P94552	IABF2_BACSU	Intracellular exo-alpha-L-arabinofuranosidase 2 (ABF) (EC 3.2.1.55) (Intracellular arabinan exo-alpha-L-arabinosidase) (Arabinosidase)	495	arabinan catabolic process [GO:0031222]; L-arabinose metabolic process [GO:0046373]	alpha-L-arabinofuranosidase activity [GO:0046556]	cytoplasm [GO:0005737]	abf2 asd xsa BSU28510	0	0	0	0	0	0	0	0	0	0	0	0	0	0	0	0	0	0	0	0	0	0	0	0	0	0	0	0	0	0	0	0	0	0	0	0	0	0	0	0	0	0
P94531	IABF1_BACSU	Intracellular exo-alpha-(1->5)-L-arabinofuranosidase 1 (ABF) (EC 3.2.1.55) (Intracellular arabinan exo-alpha-(1->5)-L-arabinosidase) (Arabinosidase)	500	arabinan catabolic process [GO:0031222]; L-arabinose metabolic process [GO:0046373]	alpha-L-arabinofuranosidase activity [GO:0046556]	cytoplasm [GO:0005737]	abfA BSU28720	0	0	0	0	0	0	0	0	0	0	0	0	0	0	0	0	0	0	0	0	0	0	0	0	0	0	0	0	0	0	0	0	0	0	0	0	0	0	0	0	0	0
P39758	ABH_BACSU	Putative transition state regulator Abh	92	regulation of transcription, DNA-templated [GO:0006355]; transcription, DNA-templated [GO:0006351]	DNA binding [GO:0003677]		abh ylxT yzaA BSU14480	0	0	0	0	0	5.2	0	5.6	0	0	0	0	0	0	0	0	0	0	0	0	0	8.1	0	0	0	0	0	0	0	0	0	0	0	0	0	0	0	0	0	0	0	0
P42293	EABN2_BACSU	Extracellular endo-alpha-(1->5)-L-arabinanase 2 (ABN) (EC 3.2.1.99) (Endo-1,5-alpha-L-arabinanase)	469	arabinan catabolic process [GO:0031222]	arabinan endo-1,5-alpha-L-arabinosidase activity [GO:0046558]; metal ion binding [GO:0046872]	extracellular region [GO:0005576]	abn2 J3A yxiA BSU39330	0	0	0	0	0	0	0	0	0	0	0	0	0	0	0	0	0	0	0	0	0	0	0	0	0	0	0	0	0	0	0	0	0	0	0	0	0	0	0	0	0	0
P94522	EABN1_BACSU	Extracellular endo-alpha-(1->5)-L-arabinanase 1 (ABN) (EC 3.2.1.99) (Endo-1,5-alpha-L-arabinanase)	323	arabinan catabolic process [GO:0031222]	arabinan endo-1,5-alpha-L-arabinosidase activity [GO:0046558]; metal ion binding [GO:0046872]	extracellular region [GO:0005576]	abnA BSU28810	0	0	0	0	0	0	0	0	0	0	0	0	0	0	0	0	0	0	0	0	0	0	0	0	0	0	0	0	0	0	0	0	0	0	0	0	0	0	0	0	0	0
P08874	ABRB_BACSU	Transition state regulatory protein AbrB	96	regulation of sporulation [GO:0043937]; regulation of transcription, DNA-templated [GO:0006355]; sporulation resulting in formation of a cellular spore [GO:0030435]; transcription, DNA-templated [GO:0006351]	DNA binding [GO:0003677]		abrB cpsX BSU00370	0	0	0	0	0	0	0	0	0	0	0	0	0	0	0	0	0	0	0	0	0	0	0	0	0	0	0	0	0	0	0	0	0	0	0	0	0	0	0	0	0	0
O34847	ACCA_BACSU	Acetyl-coenzyme A carboxylase carboxyl transferase subunit alpha (ACCase subunit alpha) (Acetyl-CoA carboxylase carboxyltransferase subunit alpha) (EC 6.4.1.2)	325	fatty acid biosynthetic process [GO:0006633]; malonyl-CoA biosynthetic process [GO:2001295]; response to antibiotic [GO:0046677]	acetyl-CoA carboxylase activity [GO:0003989]; ATP binding [GO:0005524]	acetyl-CoA carboxylase complex [GO:0009317]	accA BSU29200	0	0	0	0	0	0	0	0	0	0	0	0	0	0	0	0	0	0	0	0	0	0	0	0	0	0	0	0	0	0	0	0	0	0	0	0	0	0	0	0	0	0
P49786	BCCP_BACSU	Biotin carboxyl carrier protein of acetyl-CoA carboxylase (BCCP)	159	fatty acid biosynthetic process [GO:0006633]	acetyl-CoA carboxylase activity [GO:0003989]	acetyl-CoA carboxylase complex [GO:0009317]	accB fabE yqhW BSU24350	0	0	0	0	0	0	0	0	0	0	0	0	0	0	0	0	0	0	0	0	0	0	0	0	0	0	0	0	0	0	0	0	0	0	0	0	0	0	0	0	0	0
P49787	ACCC1_BACSU	Biotin carboxylase 1 (EC 6.3.4.14) (Acetyl-CoA carboxylase subunit A 1) (ACC 1) (EC 6.4.1.2)	450	fatty acid biosynthetic process [GO:0006633]; malonyl-CoA biosynthetic process [GO:2001295]	acetyl-CoA carboxylase activity [GO:0003989]; ATP binding [GO:0005524]; biotin carboxylase activity [GO:0004075]; metal ion binding [GO:0046872]		accC1 accC yqhX BSU24340	0	0	0	0	0	0	0	0	0	0	0	0	0	0	0	0	0	0	0	0	0	0	0	0	0	0	0	0	0	0	0	0	0	0	0	0	0	0	0	0	0	0
O34544	ACCC2_BACSU	Biotin carboxylase 2 (EC 6.3.4.14) (Acetyl-CoA carboxylase subunit A 2) (ACC 2) (EC 6.4.1.2)	444	fatty acid biosynthetic process [GO:0006633]; malonyl-CoA biosynthetic process [GO:2001295]	acetyl-CoA carboxylase activity [GO:0003989]; ATP binding [GO:0005524]; biotin carboxylase activity [GO:0004075]; metal ion binding [GO:0046872]		accC2 accC yngH BSU18240	0	0	0	0	0	0	0	0	0	0	0	0	0	0	0	0	0	0	0	0	0	0	0	0	0	0	0	0	0	0	0	0	0	0	0	0	0	0	0	0	0	0
C0SP93	ACCD_BACSU	Acetyl-coenzyme A carboxylase carboxyl transferase subunit beta (ACCase subunit beta) (Acetyl-CoA carboxylase carboxyltransferase subunit beta) (EC 6.4.1.2)	290	fatty acid biosynthetic process [GO:0006633]; malonyl-CoA biosynthetic process [GO:2001295]	acetyl-CoA carboxylase activity [GO:0003989]; ATP binding [GO:0005524]; metal ion binding [GO:0046872]	acetyl-CoA carboxylase complex [GO:0009317]	accD yttI BSU29210	0	0	0	0	0	0	0	0	0	0	0	0	0	2.95	5.08	0	0	0	0	0	0	0	0	0	0	0	0	0	0	0	0	0	0	0	0	0	0	0	0	0	0	0
P45867	ACDA_BACSU	Acyl-CoA dehydrogenase (EC 1.3.99.-)	379	fatty acid beta-oxidation [GO:0006635]	acyl-CoA dehydrogenase activity [GO:0003995]; flavin adenine dinucleotide binding [GO:0050660]		acdA acd BSU37170	0	0	0	0	0	0	0	0	0	0	0	0	0	0	0	0	0	0	0	0	0	0	0	0	0	0	0	0	0	0	0	0	0	0	0	0	0	0	0	0	0	0
P37877	ACKA_BACSU	Acetate kinase (EC 2.7.2.1) (Acetokinase)	395	acetyl-CoA biosynthetic process [GO:0006085]; organic acid metabolic process [GO:0006082]	acetate kinase activity [GO:0008776]; ATP binding [GO:0005524]; metal ion binding [GO:0046872]	cytoplasm [GO:0005737]	ackA BSU29470	0	0	0	0	0	0	0	0	0	0	0	0	0	0	0	0	0	0	0	0	0	0	0	0	0	0	0	0	0	0	0	0	0	0	0	0	0	0	0	0	0	0
O31404	ACOA_BACSU	Acetoin:2,6-dichlorophenolindophenol oxidoreductase subunit alpha (Acetoin:DCPIP oxidoreductase-alpha) (Ao:DCPIP OR) (EC 1.1.1.-) (TPP-dependent acetoin dehydrogenase E1 subunit alpha)	333	acetoin catabolic process [GO:0045150]	oxidoreductase activity, acting on the aldehyde or oxo group of donors, disulfide as acceptor [GO:0016624]		acoA yfjK BSU08060	0	0	0	0	0	0	0	0	0	0	0	0	0	0	0	0	0	0	0	0	0	0	0	0	0	0	0	0	0	0	0	0	0	0	0	0	0	0	0	0	0	0
O34591	ACOB_BACSU	Acetoin:2,6-dichlorophenolindophenol oxidoreductase subunit beta (Acetoin:DCPIP oxidoreductase-beta) (Ao:DCPIP OR) (EC 1.1.1.-) (TPP-dependent acetoin dehydrogenase E1 subunit beta)	342	acetoin catabolic process [GO:0045150]	oxidoreductase activity [GO:0016491]		acoB yfjJ BSU08070	0	0	0	0	0	0	0	0	0	0	0	0	0	0	0	0	0	0	14.2	0	0	0	0	0	0	0	0	0	0	0	0	0	0	0	0	0	0	0	0	0	0	0
O31550	ACOC_BACSU	Dihydrolipoyllysine-residue acetyltransferase component of acetoin cleaving system (EC 2.3.1.12) (Acetoin dehydrogenase E2 component) (Dihydrolipoamide acetyltransferase component of acetoin cleaving system)	398	acetoin catabolic process [GO:0045150]	dihydrolipoyllysine-residue acetyltransferase activity [GO:0004742]		acoC yfjI BSU08080	0	0	0	0	0	0	0	0	0	0	0	0	0	0	0	0	0	0	0	0	0	0	0	0	0	0	0	0	0	0	0	0	0	0	0	0	0	0	0	0	0	0
O34324	DLDH3_BACSU	Dihydrolipoyl dehydrogenase (EC 1.8.1.4) (Dihydrolipoamide dehydrogenase) (E3 component of acetoin cleaving system)	458	acetoin catabolic process [GO:0045150]; cell redox homeostasis [GO:0045454]; glycolytic process [GO:0006096]	dihydrolipoyl dehydrogenase activity [GO:0004148]; flavin adenine dinucleotide binding [GO:0050660]	cytoplasm [GO:0005737]	acoL yfjH BSU08090	0	0	0	0	0	0	0	0	0	0	0	0	0	0	0	0	0	0	0	0	0	0	0	0	0	0	0	0	0	0	0	0	0	0	0	0	0	0	0	0	0	0
O31551	ACOR_BACSU	Acetoin dehydrogenase operon transcriptional activator AcoR	605	phosphorelay signal transduction system [GO:0000160]; regulation of transcription, DNA-templated [GO:0006355]; transcription, DNA-templated [GO:0006351]	ATP binding [GO:0005524]; sequence-specific DNA binding [GO:0043565]; transcription factor binding [GO:0008134]	intracellular [GO:0005622]	acoR yfjG yzcB BSU08100	0	0	0	0	0	0	0	0	0	0	0	0	0	0	0	0	0	0	0	0	0	0	0	0	0	0	0	0	0	0	0	0	0	0	0	0	0	0	0	0	0	0
P80643	ACP_BACSU	Acyl carrier protein (ACP)	77	lipid A biosynthetic process [GO:0009245]	ACP phosphopantetheine attachment site binding involved in fatty acid biosynthetic process [GO:0000036]; acyl binding [GO:0000035]; phosphopantetheine binding [GO:0031177]	cytosol [GO:0005829]	acpA acpP BSU15920	0	0	0	0	0	0	0	0	0	0	0	0	0	0	0	0	0	0	0	0	0	0	0	0	0	0	0	0	0	0	0	0	0	0	0	0	0	0	0	0	0	0
Q7PC63	ACPK_BACSU	Polyketide biosynthesis acyl-carrier-protein AcpK (ACP-II)	82	antibiotic biosynthetic process [GO:0017000]		cytoplasm [GO:0005737]	acpK BSU17130	0	0	0	0	0	0	0	0	0	0	0	0	0	0	0	0	0	0	0	0	0	0	0	0	0	0	0	0	0	0	0	0	0	0	0	0	0	0	0	0	0	0
P96618	ACPS_BACSU	Holo-[acyl-carrier-protein] synthase (Holo-ACP synthase) (EC 2.7.8.7) (4'-phosphopantetheinyl transferase AcpS)	121	fatty acid biosynthetic process [GO:0006633]	holo-[acyl-carrier-protein] synthase activity [GO:0008897]; magnesium ion binding [GO:0000287]	cytoplasm [GO:0005737]	acpS ydcB BSU04620	0	0	0	0	0	0	0	0	0	0	0	0	0	0	0	0	0	0	0	0	0	0	0	0	0	0	0	0	0	0	0	0	0	0	0	0	0	0	0	0	0	0
P39062	ACSA_BACSU	Acetyl-coenzyme A synthetase (AcCoA synthetase) (Acs) (EC 6.2.1.1) (Acetate--CoA ligase) (Acyl-activating enzyme)	572	metabolic process [GO:0008152]	acetate-CoA ligase activity [GO:0003987]; ATP binding [GO:0005524]; metal ion binding [GO:0046872]		acsA BSU29680	0	0	0	0	0	0	0	0	0	0	0	0	0	0	0	6.65	0	0	0	0	0	0	0	0	0	0	3.7	0	0	0	0	0	0	0	0	0	0	0	0	0	0	0
P39065	ACUA_BACSU	Acetoin utilization protein AcuA (EC 2.3.1.-) (Protein acetyltransferase AcuA)	210	acetoin catabolic process [GO:0045150]; butanediol catabolic process [GO:0034078]; cellular response to acetate [GO:0071311]; negative regulation of transcription by glucose [GO:0045014]; spore germination [GO:0009847]; sporulation resulting in formation of a cellular spore [GO:0030435]	acetoin dehydrogenase activity [GO:0019152]; acetyl-CoA synthetase acetyltransferase activity [GO:0043894]; N-acetyltransferase activity [GO:0008080]		acuA BSU29690	0	0	0	0	0	0	0	0	0	0	0	0	0	0	0	0	0	0	0	3.98	0	0	0	0	0	0	0	0	0	0	0	0	0	0	0	0	0	0	0	0	0	0
P39066	ACUB_BACSU	Acetoin utilization protein AcuB	214	acetoin catabolic process [GO:0045150]; GTP biosynthetic process [GO:0006183]; sporulation resulting in formation of a cellular spore [GO:0030435]	IMP dehydrogenase activity [GO:0003938]	cytoplasm [GO:0005737]	acuB BSU29700	0	0	0	0	0	0	0	0	0	0	0	0	0	0	0	0	0	0	0	0	0	0	0	0	0	0	0	0	0	0	0	0	0	0	0	0	0	0	0	0	0	0
P39067	ACUC_BACSU	Acetoin utilization protein AcuC	387	acetoin catabolic process [GO:0045150]; sporulation resulting in formation of a cellular spore [GO:0030435]			acuC BSU29710	0	0	0	0	0	0	0	0	0	0	0	0	0	0	0	0	0	0	0	0	0	0	0	0	0	0	0	0	0	0	0	0	0	0	0	0	0	0	0	0	0	0
O35031	ACYP_BACSU	Acylphosphatase (EC 3.6.1.7) (Acylphosphate phosphohydrolase)	91		acylphosphatase activity [GO:0003998]		acyP AcP yflL BSU07640	0	0	0	0	0	0	0	0	0	0	0	0	0	0	0	0	0	0	0	0	0	0	0	0	0	0	0	0	0	0	0	0	0	0	0	0	0	0	0	0	0	0
P19219	ADAA_BACSU	Bifunctional transcriptional activator/DNA repair enzyme AdaA (Methylphosphotriester-DNA methyltransferase) (Methylphosphotriester-DNA--protein-cysteine S-methyltransferase) (EC 2.1.1.n11)	211	DNA repair [GO:0006281]; transcription, DNA-templated [GO:0006351]	methyltransferase activity [GO:0008168]; sequence-specific DNA binding [GO:0043565]; transcription factor activity, sequence-specific DNA binding [GO:0003700]; zinc ion binding [GO:0008270]		adaA BSU01810	0	0	0	0	0	0	0	0	0	0	0	0	0	0	0	0	0	0	0	0	0	0	0	0	0	0	0	0	0	0	0	0	0	0	0	0	0	0	0	0	0	0
P19220	ADAB_BACSU	Methylated-DNA--protein-cysteine methyltransferase, inducible (EC 2.1.1.63) (O-6-methylguanine-DNA alkyltransferase) (O6-methylguanine-DNA methyltransferase) (MGMT)	179	DNA dealkylation involved in DNA repair [GO:0006307]	methylated-DNA-[protein]-cysteine S-methyltransferase activity [GO:0003908]		adaB BSU01820	0	0	0	0	0	0	0	0	0	0	0	0	0	0	0	0	0	0	0	0	0	0	0	0	0	0	0	0	0	0	0	0	0	0	0	0	0	0	0	0	0	0
P23478	ADDA_BACSU	ATP-dependent helicase/nuclease subunit A (EC 3.1.-.-) (EC 3.6.4.12) (ATP-dependent helicase/nuclease AddA)	1232	double-strand break repair [GO:0006302]	ATP binding [GO:0005524]; ATP-dependent DNA helicase activity [GO:0004003]; DNA binding [GO:0003677]; exonuclease activity [GO:0004527]		addA BSU10630	0	0	0	0	0	0	0	0	0	0	0	0	0	0	0	0	0	0	0	0	0	0	0	0	0	0	0	0	0	0	0	0	0	0	0	0	0	0	0	0	0	0
P23477	ADDB_BACSU	ATP-dependent helicase/deoxyribonuclease subunit B (EC 3.1.-.-) (EC 3.6.4.12) (ATP-dependent helicase/nuclease AddB)	1166	double-strand break repair via homologous recombination [GO:0000724]	4 iron, 4 sulfur cluster binding [GO:0051539]; ATP binding [GO:0005524]; DNA binding [GO:0003677]; exonuclease activity [GO:0004527]; metal ion binding [GO:0046872]		addB BSU10620	0	0	0	0	0	0	0	0	0	0	0	0	0	0	0	0	0	0	0	0	0	0	0	0	0	0	0	0	0	0	0	0	0	0	0	0	0	0	0	0	0	0
P39761	ADEC_BACSU	Adenine deaminase (Adenase) (Adenine aminase) (EC 3.5.4.2)	577	adenine catabolic process [GO:0006146]	adenine deaminase activity [GO:0000034]		adeC ade yzaD BSU14520	0	0	0	0	0	0	0	0	0	0	0	0	0	0	0	0	0	0	0	0	0	0	0	0	0	0	0	0	0	0	0	0	0	0	0	0	0	0	0	0	0	0
P71073	ADER_BACSU	Transcriptional activator AdeR (PucR-type transcriptional activator AdeR)	422	regulation of transcription, DNA-templated [GO:0006355]; sporulation [GO:0043934]; sporulation resulting in formation of a cellular spore [GO:0030435]; transcription, DNA-templated [GO:0006351]	DNA binding [GO:0003677]; GTP binding [GO:0005525]		adeR yukF BSU31920	0	0	0	0	0	0	0	0	0	0	0	0	0	0	0	0	0	0	0	0	0	0	0	0	0	0	0	0	0	0	0	0	0	0	0	0	0	0	0	0	0	0
C0SPA5	ADHA_BACSU	Probable formaldehyde dehydrogenase AdhA (EC 1.1.1.-)	349		oxidoreductase activity [GO:0016491]; zinc ion binding [GO:0008270]		adhA BSU27010	0	0	0	0	0	0	0	0	0	0	0	0	0	0	0	0	0	0	0	0	0	0	0	0	0	0	0	0	0	0	0	0	0	0	0	0	0	0	0	0	0	0
O06012	ADHB_BACSU	Uncharacterized zinc-type alcohol dehydrogenase-like protein AdhB (EC 1.-.-.-)	378		oxidoreductase activity [GO:0016491]; zinc ion binding [GO:0008270]		adhB BSU26970	0	0	0	0	0	0	0	0	0	0	0	0	0	0	0	0	0	0	0	0	0	0	0	0	0	0	0	0	0	0	0	0	0	0	0	0	0	0	0	0	0	0
O06008	ADHR_BACSU	HTH-type transcriptional regulator AdhR	140	regulation of transcription, DNA-templated [GO:0006355]; transcription, DNA-templated [GO:0006351]	DNA binding [GO:0003677]		adhR yraB BSU27000	0	0	0	0	0	0	0	0	0	0	0	0	0	0	0	0	0	0	0	0	0	0	0	0	0	0	0	0	0	0	0	0	0	0	0	0	0	0	0	0	0	0
P16304	KAD_BACSU	Adenylate kinase (AK) (EC 2.7.4.3) (ATP-AMP transphosphorylase) (ATP:AMP phosphotransferase) (Adenylate monophosphate kinase) (Superoxide-inducible protein 16) (SOI16)	217	AMP salvage [GO:0044209]	adenylate kinase activity [GO:0004017]; ATP binding [GO:0005524]; metal ion binding [GO:0046872]	cytoplasm [GO:0005737]	adk BSU01370	0	0	0	2.3	0	0	0	3.3	0	0	0	0	0	0	5.16	0	0	0	0	0	0	2.8	3.01	0	0	0	0	0	0	0	0	0	6.4	0	0	0	0	0	0	0	0	0
P80239	AHPC_BACSU	Alkyl hydroperoxide reductase subunit C (EC 1.11.1.15) (Alkyl hydroperoxide reductase protein C22) (General stress protein 22) (Peroxiredoxin) (Thioredoxin peroxidase)	187	cell redox homeostasis [GO:0045454]; response to oxidative stress [GO:0006979]	peroxidase activity [GO:0004601]; peroxiredoxin activity [GO:0051920]	cell [GO:0005623]	ahpC BSU40090	12.1	0	0	2.9	5.55	0	0	0	0	0	0	0	0	0	0	0	0	0	10.7	0	0	0	0	0	0	0	0	0	0	20	0	0	0	0	0	0	0	0	16.3	0	0	0
P42974	DHNA_BACSU	NADH dehydrogenase (EC 1.6.99.3) (Alkyl hydroperoxide reductase)	509	cell redox homeostasis [GO:0045454]; response to reactive oxygen species [GO:0000302]	alkyl hydroperoxide reductase activity [GO:0008785]; electron carrier activity [GO:0009055]; flavin adenine dinucleotide binding [GO:0050660]; NAD binding [GO:0051287]; NADH dehydrogenase activity [GO:0003954]; protein disulfide oxidoreductase activity [GO:0015035]	plasma membrane [GO:0005886]	ahpF ndh BSU40100	3.43	0	0	2.2	4.09	0	0	0	2.98	0	0	0	0	0	0	0	0	0	19.2	0	0	0	0	0	0	0	0	0	0	3.2	0	0	0	0	0	0	0	0	14.6	0	0	0
O34526	SYA_BACSU	Alanine--tRNA ligase (EC 6.1.1.7) (Alanyl-tRNA synthetase) (AlaRS)	878	alanyl-tRNA aminoacylation [GO:0006419]; tRNA modification [GO:0006400]	alanine-tRNA ligase activity [GO:0004813]; amino acid binding [GO:0016597]; ATP binding [GO:0005524]; metal ion binding [GO:0046872]; tRNA binding [GO:0000049]	cytosol [GO:0005829]	alaS BSU27410	0	0	0	0	0	0	0	0	0	0	0	0	0	0	0	0	0	0	0	0	0	0	0	0	0	0	0	0	0	0	0	0	0	0	0	0	0	0	0	0	0	0
P71011	ALBA_BACSU	Antilisterial bacteriocin subtilosin biosynthesis protein AlbA (EC 1.21.98.-)	448	bacteriocin biosynthetic process [GO:0030152]	4 iron, 4 sulfur cluster binding [GO:0051539]; metal ion binding [GO:0046872]; oxidoreductase activity [GO:0016491]	cytoplasm [GO:0005737]	albA ywiA BSU37370	0	0	0	0	0	0	0	0	0	0	0	0	0	0	0	0	0	0	0	0	0	0	0	0	0	0	0	0	0	0	0	0	0	0	0	0	0	0	0	0	0	0
P71010	ALBB_BACSU	Antilisterial bacteriocin subtilosin biosynthesis protein AlbB	53	bacteriocin biosynthetic process [GO:0030152]; bacteriocin immunity [GO:0030153]		integral component of membrane [GO:0016021]; plasma membrane [GO:0005886]	albB ywhR BSU37380	0	0	0	0	0	0	0	0	0	0	0	0	0	0	0	0	0	0	0	0	0	0	0	0	0	0	0	0	0	0	0	0	0	0	0	0	0	0	0	0	0	0
P71009	ALBC_BACSU	Putative ABC transporter ATP-binding protein AlbC (Antilisterial bacteriocin subtilosin biosynthesis protein AlbC)	239	bacteriocin immunity [GO:0030153]; bacteriocin transport [GO:0043213]; protein transport [GO:0015031]	ATPase activity [GO:0016887]; ATP binding [GO:0005524]		albC ywhQ BSU37390	0	0	0	0	0	0	0	0	0	0	0	0	0	0	0	0	0	0	0	0	0	0	0	0	0	0	0	0	0	0	0	0	0	0	0	0	0	0	0	0	0	0
P71008	ALBD_BACSU	Antilisterial bacteriocin subtilosin biosynthesis protein AlbD	436	bacteriocin biosynthetic process [GO:0030152]; bacteriocin immunity [GO:0030153]		integral component of membrane [GO:0016021]; plasma membrane [GO:0005886]	albD ywhP BSU37400	0	0	0	0	0	0	0	0	0	0	0	0	0	0	0	0	0	0	0	0	0	0	0	0	0	0	0	0	0	0	0	0	0	0	0	0	0	0	0	0	0	0
P71007	ALBE_BACSU	Antilisterial bacteriocin subtilosin biosynthesis protein AlbE	386	bacteriocin biosynthetic process [GO:0030152]	catalytic activity [GO:0003824]; metal ion binding [GO:0046872]		albE ywhO BSU37410	0	0	0	0	0	0	0	0	0	0	0	0	0	0	0	0	0	0	0	0	0	0	0	0	0	0	0	0	0	0	0	0	0	0	0	0	0	0	0	0	0	0
P71006	ALBF_BACSU	Putative zinc protease AlbF (EC 3.4.24.-) (Antilisterial bacteriocin subtilosin biosynthesis protein AlbF)	426	bacteriocin biosynthetic process [GO:0030152]	metal ion binding [GO:0046872]; metallopeptidase activity [GO:0008237]		albF ywhN BSU37420	0	0	0	0	0	0	0	0	0	0	0	0	0	0	0	0	0	0	0	0	0	0	0	0	0	0	0	0	0	0	0	0	0	0	0	0	0	0	0	0	0	0
P71005	ALBG_BACSU	Antilisterial bacteriocin subtilosin biosynthesis protein AlbG	233	bacteriocin biosynthetic process [GO:0030152]		integral component of membrane [GO:0016021]; plasma membrane [GO:0005886]	albG ywhM BSU37430	0	0	0	0	0	0	0	0	0	0	0	0	0	0	0	0	0	0	0	0	0	0	0	0	0	0	0	0	0	0	0	0	0	0	0	0	0	0	0	0	0	0
Q08352	DHA_BACSU	Alanine dehydrogenase (EC 1.4.1.1) (Stage V sporulation protein N)	378	alanine catabolic process [GO:0006524]; L-alanine catabolic process [GO:0042853]; sporulation resulting in formation of a cellular spore [GO:0030435]	alanine dehydrogenase activity [GO:0000286]; nucleotide binding [GO:0000166]	cytosol [GO:0005829]	ald spoVN BSU31930	0	0	0	0	0	0	0	0	25.8	0	0	0	0	0	0	0	0	0	0	7.51	2.6	0	0	0	0	0	0	0	0	0	0	0	0	0	0	0	0	0	0	0	0	0
P46329	ALDH3_BACSU	Probable aldehyde dehydrogenase AldX (EC 1.2.1.3)	445	cellular aldehyde metabolic process [GO:0006081]	aldehyde dehydrogenase (NAD) activity [GO:0004029]; aldehyde dehydrogenase [NAD(P)+] activity [GO:0004030]		aldX yxaS yxbE BSU39860 VE7FR	0	0	0	0	0	0	0	0	0	0	0	0	0	0	0	0	0	0	0	0	0	0	0	0	0	0	0	0	0	0	0	0	0	0	0	0	0	0	0	0	0	0
P94358	ALDY_BACSU	Uncharacterized aldehyde dehydrogenase AldY (EC 1.2.1.-)	485		oxidoreductase activity [GO:0016491]		aldY yxkE BSU38830	0	0	0	0	0	0	0	0	0	0	0	0	0	0	0	0	0	0	0	0	0	0	0	0	0	0	0	0	0	0	0	0	0	0	0	0	0	0	0	0	0	0
P37878	3MGA_BACSU	DNA-3-methyladenine glycosylase (EC 3.2.2.21) (3-methyladenine-DNA glycosidase)	303	base-excision repair, AP site formation [GO:0006285]; DNA dealkylation involved in DNA repair [GO:0006307]; nucleotide-excision repair [GO:0006289]	alkylated DNA binding [GO:0032131]; DNA-3-methyladenine glycosylase activity [GO:0008725]; DNA-3-methylguanine glycosylase activity [GO:0052822]; DNA-7-methyladenine glycosylase activity [GO:0052821]; DNA-7-methylguanine glycosylase activity [GO:0043916]; oxidized purine nucleobase lesion DNA N-glycosylase activity [GO:0008534]	cytoplasm [GO:0005737]; protein-DNA complex [GO:0032993]	alkA BSU01800	0	0	0	0	0	0	0	0	0	0	0	0	0	0	0	0	0	0	0	0	0	0	0	0	0	0	0	0	0	0	0	0	0	0	0	0	0	0	0	0	0	0
O32137	ALLB_BACSU	Allantoinase (EC 3.5.2.5) (Allantoin-utilizing enzyme)	446	allantoin catabolic process [GO:0000256]; purine nucleobase catabolic process [GO:0006145]	allantoinase activity [GO:0004038]; cobalt ion binding [GO:0050897]; zinc ion binding [GO:0008270]	cytoplasm [GO:0005737]	allB pucH yunH BSU32410	0	0	0	0	0	0	0	0	0	0	0	0	0	0	0	0	0	0	0	0	0	0	0	0	0	0	0	0	0	0	0	0	0	0	0	0	0	0	0	0	0	0
P10725	ALR1_BACSU	Alanine racemase 1 (EC 5.1.1.1)	389	D-alanine biosynthetic process [GO:0030632]	alanine racemase activity [GO:0008784]		alr1 alr dal BSU04640	0	0	0	0	0	0	0	0	0	0	0	0	0	0	0	0	0	0	0	0	0	0	0	0	0	0	0	0	0	0	0	0	0	0	0	0	0	0	0	0	0	0
P94494	ALR2_BACSU	Alanine racemase 2 (EC 5.1.1.1)	394	D-alanine biosynthetic process [GO:0030632]	alanine racemase activity [GO:0008784]		alr2 yncD BSU17640	0	0	0	0	0	0	0	0	0	0	0	0	0	0	0	0	0	0	0	0	0	0	0	0	0	0	0	0	0	0	0	0	0	0	0	0	0	0	0	0	0	0
Q04777	ALDC_BACSU	Alpha-acetolactate decarboxylase (EC 4.1.1.5)	255	acetoin biosynthetic process [GO:0045151]	acetolactate decarboxylase activity [GO:0047605]		alsD BSU36000	0	0	0	0	0	0	0	0	0	0	0	0	0	0	0	0	0	0	0	0	0	0	0	0	0	0	0	0	0	0	0	0	0	0	0	0	0	0	0	0	0	0
Q04778	ALSR_BACSU	HTH-type transcriptional regulator AlsR (Als operon regulatory protein)	302	acetoin biosynthetic process [GO:0045151]; transcription, DNA-templated [GO:0006351]	DNA binding [GO:0003677]; transcription factor activity, sequence-specific DNA binding [GO:0003700]		alsR BSU36020	0	0	0	0	0	0	0	0	0	0	0	0	0	0	0	0	0	0	0	0	0	0	0	0	0	0	0	0	0	0	0	0	0	0	0	0	0	0	0	0	0	0
Q04789	ILVX_BACSU	Acetolactate synthase (EC 2.2.1.6) (ALS) (Acetohydroxy-acid synthase)	570	acetoin biosynthetic process [GO:0045151]; butanediol metabolic process [GO:0034077]	acetolactate synthase activity [GO:0003984]; magnesium ion binding [GO:0000287]; thiamine pyrophosphate binding [GO:0030976]		alsS BSU36010	0	0	0	0	0	0	0	0	0	0	0	0	0	0	0	0	0	0	0	0	0	0	0	0	0	0	0	0	0	0	0	0	0	0	0	0	0	0	0	0	0	0
Q45068	ALST_BACSU	Amino-acid carrier protein AlsT	465		alanine:sodium symporter activity [GO:0015655]	integral component of membrane [GO:0016021]; plasma membrane [GO:0005886]	alsT BSU18120	0	0	0	0	0	0	0	0	0	0	0	0	0	0	0	0	0	0	0	0	0	0	0	0	0	0	0	0	0	0	0	0	0	0	0	0	0	0	0	0	0	0
P54983	AMHX_BACSU	Amidohydrolase AmhX (EC 3.5.1.-) (Aminoacylase)	383	metabolic process [GO:0008152]	hydrolase activity [GO:0016787]		amhX BSU03010	0	0	0	0	0	0	0	0	0	0	0	0	0	0	0	0	0	0	0	0	0	0	0	0	0	0	0	0	0	0	0	0	0	0	0	0	0	0	0	0	0	0
P39762	AMPS_BACSU	Aminopeptidase AmpS (EC 3.4.11.-)	410		aminopeptidase activity [GO:0004177]; metal ion binding [GO:0046872]; metallopeptidase activity [GO:0008237]		ampS BSU14450	0	0	0	0	0	0	0	0	3.14	0	0	0	0	0	0	0	0	0	0	0	0	0	0	0	0	0	0	0	0	0	0	0	0	0	0	0	0	0	0	0	0	0
O34518	AMYC_BACSU	Putative ABC transporter permease protein AmyC	276	transport [GO:0006810]	substrate-specific transmembrane transporter activity [GO:0022891]	integral component of membrane [GO:0016021]; plasma membrane [GO:0005886]	amyC BSU30290	0	0	0	0	0	0	0	0	0	0	0	0	0	0	0	0	0	0	0	0	0	0	0	0	0	0	0	0	0	0	0	0	0	0	0	0	0	0	0	0	0	0
O34706	AMYD_BACSU	Putative ABC transporter permease protein AmyD	303		substrate-specific transporter activity [GO:0022892]	integral component of plasma membrane [GO:0005887]	amyD BSU30280	0	0	0	0	0	0	0	0	0	0	0	0	0	0	0	0	0	0	0	0	0	0	0	0	0	0	0	0	0	0	0	0	0	0	0	0	0	0	0	0	0	0
P00691	AMY_BACSU	Alpha-amylase (EC 3.2.1.1) (1,4-alpha-D-glucan glucanohydrolase)	659	carbohydrate metabolic process [GO:0005975]	alpha-amylase activity [GO:0004556]; metal ion binding [GO:0046872]	extracellular region [GO:0005576]	amyE amyA BSU03040	0	0	0	0	0	0	0	0	0	0	0	0	0	0	0	0	0	0	0	0	0	0	0	0	0	0	0	0	0	0	0	0	0	0	0	0	0	0	0	0	0	0
C0SPA0	PULA_BACSU	Pullulanase (EC 3.2.1.41) (Alpha-dextrin endo-1,6-alpha-glucosidase) (Pullulan 6-glucanohydrolase)	718	carbohydrate metabolic process [GO:0005975]	pullulanase activity [GO:0051060]		amyX BSU29930	0	0	0	0	0	0	0	0	0	0	0	0	0	0	0	0	0	0	0	0	0	0	0	0	0	0	0	0	0	0	0	0	0	0	0	0	0	0	0	0	0	0
P26900	ASPG1_BACSU	L-asparaginase 1 (L-ASNase 1) (EC 3.5.1.1) (L-asparagine amidohydrolase 1)	329	cellular amino acid metabolic process [GO:0006520]	asparaginase activity [GO:0004067]	cytoplasm [GO:0005737]	ansA BSU23580	0	0	0	0	0	0	0	0	0	0	0	0	0	0	0	0	0	0	0	0	0	0	0	0	0	0	0	0	0	0	0	0	0	0	0	0	0	0	0	0	0	0
P26899	ASPA_BACSU	Aspartate ammonia-lyase (Aspartase) (EC 4.3.1.1)	475	aspartate metabolic process [GO:0006531]; tricarboxylic acid cycle [GO:0006099]	aspartate ammonia-lyase activity [GO:0008797]		ansB BSU23570	0	0	0	0	0	0	0	0	0	0	0	0	0	0	0	0	0	0	0	0	0	0	0	0	0	0	0	0	0	0	0	0	0	0	0	0	0	0	0	0	0	0
Q07683	ANSR_BACSU	HTH-type transcriptional regulator AnsR (Ans operon repressor protein)	116	regulation of transcription, DNA-templated [GO:0006355]; transcription, DNA-templated [GO:0006351]	sequence-specific DNA binding [GO:0043565]		ansR BSU23590	0	0	0	0	0	0	0	0	0	0	0	0	0	0	0	0	0	0	0	0	0	0	0	0	0	0	0	0	0	0	0	0	0	0	0	0	0	0	0	0	0	0
O34482	ASPG2_BACSU	L-asparaginase 2 (L-ASNase 2) (EC 3.5.1.1) (L-asparagine amidohydrolase 2)	375	asparagine catabolic process [GO:0006530]	asparaginase activity [GO:0004067]	cytoplasm [GO:0005737]	ansZ yccC BSU02690	0	0	0	0	0	0	0	0	0	0	0	0	0	0	0	0	0	0	0	0	0	0	0	0	0	0	0	0	0	0	0	0	0	0	0	0	0	0	0	0	0	0
Q7WY63	ANTE_BACSU	Protein AntE	98	sporulation resulting in formation of a cellular spore [GO:0030435]			antE BSU25220	0	0	0	0	0	0	0	0	0	0	0	0	0	0	0	0	0	0	0	0	0	0	0	0	0	0	0	0	0	0	0	0	0	0	0	0	0	0	0	0	0	0
P42061	APPA_BACSU	Oligopeptide-binding protein AppA	543	establishment of competence for transformation [GO:0030420]; protein transport [GO:0015031]; sporulation resulting in formation of a cellular spore [GO:0030435]; transmembrane transport [GO:0055085]	peptide transporter activity [GO:0015197]	ATP-binding cassette (ABC) transporter complex [GO:0043190]; outer membrane-bounded periplasmic space [GO:0030288]	appA BSU11381/BSU11382 BSU11380	0	0	0	0	0	0	0	0	0	0	0	0	0	0	0	0	0	0	0	0	0	0	0	0	0	0	0	0	0	0	0	0	0	0	0	0	0	0	0	0	0	0
P42062	APPB_BACSU	Oligopeptide transport system permease protein AppB	316	establishment of competence for transformation [GO:0030420]; protein transport [GO:0015031]; sporulation resulting in formation of a cellular spore [GO:0030435]; transmembrane transport [GO:0055085]	transmembrane transporter activity [GO:0022857]	integral component of membrane [GO:0016021]; plasma membrane [GO:0005886]	appB BSU11390	0	0	0	0	0	0	0	0	0	0	0	0	0	0	0	0	0	0	0	0	0	0	0	0	0	0	0	0	0	0	0	0	0	0	0	0	0	0	0	0	0	0
P42063	APPC_BACSU	Oligopeptide transport system permease protein AppC	303	establishment of competence for transformation [GO:0030420]; protein transport [GO:0015031]; sporulation resulting in formation of a cellular spore [GO:0030435]		integral component of membrane [GO:0016021]; plasma membrane [GO:0005886]	appC BSU11400	0	0	0	0	0	0	0	0	0	0	0	0	0	0	0	0	0	0	0	0	0	0	0	0	0	0	0	0	0	0	0	0	0	0	0	0	0	0	0	0	0	0
P42064	APPD_BACSU	Oligopeptide transport ATP-binding protein AppD	328	establishment of competence for transformation [GO:0030420]; protein transport [GO:0015031]; sporulation resulting in formation of a cellular spore [GO:0030435]	ATPase activity [GO:0016887]; ATP binding [GO:0005524]	plasma membrane [GO:0005886]	appD BSU11360	0	0	0	0	0	0	0	0	0	0	0	0	0	0	0	0	0	0	0	0	0	0	0	0	0	0	0	0	0	0	0	0	0	0	0	0	0	0	0	0	0	0
P42065	APPF_BACSU	Oligopeptide transport ATP-binding protein AppF	329	establishment of competence for transformation [GO:0030420]; protein transport [GO:0015031]; sporulation resulting in formation of a cellular spore [GO:0030435]	ATPase activity [GO:0016887]; ATP binding [GO:0005524]	plasma membrane [GO:0005886]	appF BSU11370	0	0	0	0	0	0	0	0	0	0	0	0	0	0	0	0	0	0	0	0	0	0	0	0	0	0	0	0	0	0	0	0	0	0	0	0	0	0	0	0	0	0
P04189	SUBT_BACSU	Subtilisin E (EC 3.4.21.62)	381	sporulation resulting in formation of a cellular spore [GO:0030435]	metal ion binding [GO:0046872]; serine-type endopeptidase activity [GO:0004252]	extracellular region [GO:0005576]	aprE apr aprA sprE BSU10300	0	0	0	0	0	0	0	0	0	0	0	0	0	0	0	0	0	0	0	0	0	0	0	0	0	0	0	0	0	0	0	0	0	0	0	0	0	0	0	0	0	0
O31788	APRX_BACSU	Serine protease AprX (EC 3.4.21.-)	442		serine-type endopeptidase activity [GO:0004252]	cytoplasm [GO:0005737]	aprX BSU17260	0	0	0	0	0	0	0	0	0	0	0	0	0	0	0	0	0	0	0	0	0	0	0	0	0	0	0	0	0	0	0	0	0	0	0	0	0	0	0	0	0	0
O34443	APT_BACSU	Adenine phosphoribosyltransferase (APRT) (EC 2.4.2.7)	170	adenine salvage [GO:0006168]; AMP salvage [GO:0044209]; purine ribonucleoside salvage [GO:0006166]	adenine phosphoribosyltransferase activity [GO:0003999]	cytoplasm [GO:0005737]	apt BSU27610	0	0	0	0	0	2.6	0	2.8	0	0	0	0	0	0	0	0	0	0	0	0	0	0	0	0	5.38	0	0	0	0	0	0	0	0	0	0	0	0	0	0	0	0	0
P94523	ARAA_BACSU	L-arabinose isomerase (EC 5.3.1.4)	496	L-arabinose catabolic process to xylulose 5-phosphate [GO:0019569]	L-arabinose isomerase activity [GO:0008733]; metal ion binding [GO:0046872]	cytoplasm [GO:0005737]	araA BSU28800	0	0	0	0	0	0	0	0	0	0	0	0	0	0	0	0	0	0	0	0	0	0	0	0	0	0	0	0	0	0	0	0	0	0	0	0	0	0	0	0	0	0
P94524	ARAB_BACSU	Ribulokinase (EC 2.7.1.16)	560	L-arabinose catabolic process to xylulose 5-phosphate [GO:0019569]	ATP binding [GO:0005524]; ribulokinase activity [GO:0008741]		araB BSU28790	0	0	0	0	0	0	0	0	0	0	0	0	0	0	0	0	0	0	0	0	0	0	0	0	0	0	0	0	0	0	0	0	0	0	0	0	0	0	0	0	0	0
P94525	ARAD_BACSU	L-ribulose-5-phosphate 4-epimerase (EC 5.1.3.4) (Phosphoribulose isomerase)	229	L-arabinose catabolic process to xylulose 5-phosphate [GO:0019569]; pentose catabolic process [GO:0019323]	aldehyde-lyase activity [GO:0016832]; L-ribulose-phosphate 4-epimerase activity [GO:0008742]; zinc ion binding [GO:0008270]	cytosol [GO:0005829]	araD BSU28780	0	0	0	0	0	0	0	0	0	0	0	0	0	0	0	0	0	0	0	0	0	0	0	0	0	0	0	0	0	0	0	0	0	0	0	0	0	0	0	0	0	0
P96710	ARAE_BACSU	Arabinose-proton symporter (Arabinose transporter)	464		sugar:proton symporter activity [GO:0005351]	integral component of membrane [GO:0016021]; plasma membrane [GO:0005886]	araE yvbR BSU33960	0	0	0	0	0	0	0	0	0	0	0	0	0	0	0	0	0	0	0	0	0	0	0	0	0	0	0	0	0	0	0	0	0	0	0	0	0	0	0	0	0	0
P94526	ARAL_BACSU	Sugar-phosphatase AraL (EC 3.1.3.23) (Arabinose operon protein AraL) (Phosphoserine phosphatase) (EC 3.1.3.3)	272		metal ion binding [GO:0046872]; phosphoserine phosphatase activity [GO:0004647]; sugar-phosphatase activity [GO:0050308]		araL yseA BSU28770	0	0	0	0	0	0	0	0	0	0	0	0	0	0	0	0	0	0	0	0	0	0	0	0	0	0	0	0	0	0	0	0	0	0	0	0	0	0	0	0	0	0
P94528	ARAN_BACSU	Probable arabinose-binding protein	433	carbohydrate transport [GO:0008643]	transporter activity [GO:0005215]	plasma membrane [GO:0005886]	araN yseC BSU28750	0	0	0	0	0	0	0	0	0	0	0	0	0	0	0	0	0	0	0	0	0	0	0	0	0	0	0	0	0	0	0	0	0	0	0	0	0	0	0	0	0	0
P94529	ARAP_BACSU	L-arabinose transport system permease protein AraP	313	carbohydrate transport [GO:0008643]		integral component of membrane [GO:0016021]; plasma membrane [GO:0005886]	araP yseD BSU28740	0	0	0	0	0	0	0	0	0	0	0	0	0	0	0	0	0	0	0	0	0	0	0	0	0	0	0	0	0	0	0	0	0	0	0	0	0	0	0	0	0	0
P94530	ARAQ_BACSU	L-arabinose transport system permease protein AraQ	281	carbohydrate transport [GO:0008643]		integral component of membrane [GO:0016021]; plasma membrane [GO:0005886]	araQ yseE BSU28730	0	0	0	0	0	0	0	0	0	0	0	0	0	0	0	0	0	0	0	0	0	0	0	0	0	0	0	0	0	0	0	0	0	0	0	0	0	0	0	0	0	0
P96711	ARAR_BACSU	Arabinose metabolism transcriptional repressor	362	transcription, DNA-templated [GO:0006351]	DNA binding [GO:0003677]; transcription factor activity, sequence-specific DNA binding [GO:0003700]	cytoplasm [GO:0005737]	araR araC yvbS BSU33970	0	0	0	0	0	0	0	0	0	0	0	0	0	0	0	0	0	0	0	0	0	0	0	0	0	0	0	0	0	0	0	0	0	0	0	0	0	0	0	0	0	0
P46910	ARFM_BACSU	Probable transcription regulator ArfM (Anaerobic respiration and fermentation modulator)	158	regulation of transcription, DNA-templated [GO:0006355]; transcription, DNA-templated [GO:0006351]	DNA binding [GO:0003677]		arfM BSU37290	0	0	0	0	0	0	0	0	0	0	0	0	0	0	0	0	0	0	0	0	0	0	0	0	0	0	0	0	0	0	0	0	0	0	0	0	0	0	0	0	0	0
P68729	ARGB_BACSU	Acetylglutamate kinase (EC 2.7.2.8) (N-acetyl-L-glutamate 5-phosphotransferase) (NAG kinase) (AGK)	258	arginine biosynthetic process [GO:0006526]; proline biosynthetic process [GO:0006561]	acetylglutamate kinase activity [GO:0003991]; arginine binding [GO:0034618]; ATP binding [GO:0005524]	cytoplasm [GO:0005737]	argB BSU11210	0	0	0	0	0	0	0	0	0	0	0	0	0	0	0	0	0	0	0	0	0	0	0	0	0	0	0	0	0	0	0	0	0	0	0	0	0	0	0	0	0	0
P23715	ARGC_BACSU	N-acetyl-gamma-glutamyl-phosphate reductase (AGPR) (EC 1.2.1.38) (N-acetyl-glutamate semialdehyde dehydrogenase) (NAGSA dehydrogenase)	345	arginine biosynthetic process [GO:0006526]	N-acetyl-gamma-glutamyl-phosphate reductase activity [GO:0003942]; NAD binding [GO:0051287]; protein dimerization activity [GO:0046983]	cytoplasm [GO:0005737]	argC BSU11190	0	0	0	0	0	0	0	0	0	0	0	0	0	0	0	0	0	0	0	0	0	0	0	0	0	0	0	0	0	0	0	0	3	0	0	0	0	0	0	0	0	0
P36839	ARGD_BACSU	Acetylornithine aminotransferase (ACOAT) (EC 2.6.1.11)	385	arginine biosynthetic process [GO:0006526]	identical protein binding [GO:0042802]; N2-acetyl-L-ornithine:2-oxoglutarate 5-aminotransferase activity [GO:0003992]; pyridoxal phosphate binding [GO:0030170]	cytoplasm [GO:0005737]	argD BSU11220	0	0	0	0	3.69	0	0	0	0	0	0	0	0	0	0	0	0	0	0	0	0	0	0	0	0	0	0	0	0	0	0	0	0	0	0	0	0	0	0	0	0	0
P18186	OTC_BACSU	Ornithine carbamoyltransferase (OTCase) (EC 2.1.3.3)	319	arginine biosynthetic process [GO:0006526]	amino acid binding [GO:0016597]; ornithine carbamoyltransferase activity [GO:0004585]	cytoplasm [GO:0005737]	argF BSU11250	0	0	0	0	0	0	0	0	0	0	0	0	0	0	0	0	0	0	0	0	0	0	0	0	0	0	0	0	0	0	0	0	0	0	0	0	0	0	0	0	0	0
O34347	ASSY_BACSU	Argininosuccinate synthase (EC 6.3.4.5) (Citrulline--aspartate ligase)	403	arginine biosynthetic process [GO:0006526]; argininosuccinate metabolic process [GO:0000053]; urea cycle [GO:0000050]	argininosuccinate synthase activity [GO:0004055]; ATP binding [GO:0005524]	cytoplasm [GO:0005737]	argG BSU29450	0	0	0	0	0	0	0	0	0	0	0	0	0	0	0	0	0	0	0	0	0	0	0	0	0	0	0	0	0	0	0	3.79	0	0	0	0	0	0	0	0	0	0
O34858	ARLY_BACSU	Argininosuccinate lyase (ASAL) (EC 4.3.2.1) (Arginosuccinase)	461	arginine biosynthetic process via ornithine [GO:0042450]	argininosuccinate lyase activity [GO:0004056]	cytoplasm [GO:0005737]	argH BSU29440	0	0	0	0	0	0	0	0	0	0	0	0	0	0	0	0	0	0	0	0	0	0	0	0	0	0	0	0	0	0	0	0	0	0	0	0	0	0	0	0	0	0
P36843	ARGJ_BACSU	Arginine biosynthesis bifunctional protein ArgJ [Cleaved into: Arginine biosynthesis bifunctional protein ArgJ alpha chain; Arginine biosynthesis bifunctional protein ArgJ beta chain] [Includes: Glutamate N-acetyltransferase (EC 2.3.1.35) (Ornithine acetyltransferase) (OATase) (Ornithine transacetylase); Amino-acid acetyltransferase (EC 2.3.1.1) (N-acetylglutamate synthase) (AGSase)]	406	arginine biosynthetic process [GO:0006526]; ornithine biosynthetic process [GO:0006592]	acetyl-CoA:L-glutamate N-acetyltransferase activity [GO:0004042]; glutamate N-acetyltransferase activity [GO:0004358]	cytoplasm [GO:0005737]	argJ BSU11200	0	0	0	0	5.6	0	0	0	0	0	0	0	0	0	0	0	0	0	0	0	0	0	0	0	0	0	0	0	0	0	0	0	0	0	0	0	0	0	0	0	0	0
P17893	ARGR_BACSU	Arginine repressor (Arginine hydroxamate resistance protein)	149	arginine biosynthetic process [GO:0006526]; arginine catabolic process to ornithine [GO:0019547]; protein oligomerization [GO:0051259]; transcription, DNA-templated [GO:0006351]	arginine binding [GO:0034618]; DNA binding [GO:0003677]; transcription factor activity, sequence-specific DNA binding [GO:0003700]	cytoplasm [GO:0005737]	argR ahrC BSU24250	0	0	0	0	0	0	0	0	0	0	0	0	0	0	0	0	0	0	0	0	0	0	0	0	0	0	0	0	0	0	0	0	0	0	0	0	0	0	0	0	0	0
P46906	SYR_BACSU	Arginine--tRNA ligase (EC 6.1.1.19) (Arginyl-tRNA synthetase) (ArgRS)	556	arginyl-tRNA aminoacylation [GO:0006420]	arginine-tRNA ligase activity [GO:0004814]; ATP binding [GO:0005524]	cytoplasm [GO:0005737]	argS BSU37330	0	0	0	0	0	0	0	0	0	0	0	0	0	0	0	0	0	0	0	0	0	0	0	0	0	5.5	0	0	0	0	0	0	0	0	0	0	0	0	0	0	0	0
P20691	AROA_BACSU	3-phosphoshikimate 1-carboxyvinyltransferase (EC 2.5.1.19) (5-enolpyruvylshikimate-3-phosphate synthase) (EPSP synthase) (EPSPS)	428	aromatic amino acid family biosynthetic process [GO:0009073]; chorismate biosynthetic process [GO:0009423]	3-phosphoshikimate 1-carboxyvinyltransferase activity [GO:0003866]	cytoplasm [GO:0005737]	aroA aroE BSU22600	0	0	2.7	0	0	0	3.8	0	0	0	0	0	0	0	4.3	0	0	0	0	0	0	0	0	0	0	0	0	0	0	0	0	0	0	0	0	0	0	0	0	0	0	0
P39912	AROG_BACSU	Protein AroA(G) [Includes: Phospho-2-dehydro-3-deoxyheptonate aldolase (EC 2.5.1.54) (3-deoxy-D-arabino-heptulosonate 7-phosphate synthase) (DAHP synthase) (Phospho-2-keto-3-deoxyheptonate aldolase); Chorismate mutase (EC 5.4.99.5)]	358	aromatic amino acid family biosynthetic process [GO:0009073]; chorismate biosynthetic process [GO:0009423]	3-deoxy-7-phosphoheptulonate synthase activity [GO:0003849]; aldehyde-lyase activity [GO:0016832]; chorismate mutase activity [GO:0004106]		aroA BSU29750	0	0	0	0	0	0	0	0	0	0	0	0	0	0	0	0	0	0	0	0	0	0	0	0	0	0	0	0	0	0	0	0	0	0	0	0	0	0	0	0	0	0
P31102	AROB_BACSU	3-dehydroquinate synthase (EC 4.2.3.4)	362	aromatic amino acid family biosynthetic process [GO:0009073]; chorismate biosynthetic process [GO:0009423]	3-dehydroquinate synthase activity [GO:0003856]	cytoplasm [GO:0005737]	aroB BSU22700	0	0	0	0	0	0	0	0	0	0	0	0	0	0	0	0	0	0	0	0	0	0	0	0	0	0	0	0	0	0	0	0	0	0	0	0	0	0	0	0	0	0
P31104	AROC_BACSU	Chorismate synthase (CS) (EC 4.2.3.5) (5-enolpyruvylshikimate-3-phosphate phospholyase)	390	aromatic amino acid family biosynthetic process [GO:0009073]; chorismate biosynthetic process [GO:0009423]	chorismate synthase activity [GO:0004107]; FMN binding [GO:0010181]	cytosol [GO:0005829]	aroC aroF BSU22710	0	0	0	0	0	0	0	0	0	0	0	0	0	0	0	0	0	0	0	0	0	0	0	0	0	0	0	0	0	0	0	0	0	0	0	0	0	0	0	0	0	0
P35146	AROD_BACSU	3-dehydroquinate dehydratase (3-dehydroquinase) (EC 4.2.1.10) (Type I DHQase) (Type I dehydroquinase) (DHQ1)	255	aromatic amino acid family biosynthetic process [GO:0009073]; chorismate biosynthetic process [GO:0009423]	3-dehydroquinate dehydratase activity [GO:0003855]		aroD aroC BSU23080	0	0	0	0	0	0	0	0	0	0	0	0	0	0	0	0	0	0	0	0	0	0	0	0	0	0	0	0	0	0	0	0	0	0	0	0	0	0	0	0	0	0
P54374	AROE_BACSU	Shikimate dehydrogenase (NADP(+)) (SDH) (EC 1.1.1.25)	280	aromatic amino acid family biosynthetic process [GO:0009073]; chorismate biosynthetic process [GO:0009423]; shikimate metabolic process [GO:0019632]	NADP binding [GO:0050661]; shikimate 3-dehydrogenase (NADP+) activity [GO:0004764]	cytosol [GO:0005829]	aroE aroD BSU25660	0	0	0	0	0	0	0	0	0	0	0	0	0	0	0	0	0	0	0	0	0	0	0	0	0	0	0	0	0	0	0	0	0	0	0	0	0	0	0	0	0	0
P19080	AROH_BACSU	Chorismate mutase AroH (CM) (EC 5.4.99.5)	127	aromatic amino acid family biosynthetic process [GO:0009073]; chorismate metabolic process [GO:0046417]	chorismate mutase activity [GO:0004106]	cytoplasm [GO:0005737]	aroH BSU22690	0	0	0	0	0	0	0	0	0	0	0	0	0	0	0	0	0	0	0	0	0	0	0	0	0	0	0	0	0	0	0	0	0	0	0	0	0	0	0	0	0	0
P37944	AROK_BACSU	Shikimate kinase (SK) (EC 2.7.1.71)	186	aromatic amino acid family biosynthetic process [GO:0009073]; chorismate biosynthetic process [GO:0009423]; shikimate metabolic process [GO:0019632]	ATP binding [GO:0005524]; magnesium ion binding [GO:0000287]; shikimate kinase activity [GO:0004765]	cytoplasm [GO:0005737]	aroK aroI BSU03150	0	0	0	0	0	0	0	0	0	0	0	0	0	0	0	0	0	0	0	0	0	0	0	0	0	0	0	0	0	0	0	0	0	0	0	0	0	0	0	0	0	0
P45946	ARSB_BACSU	Arsenite resistance protein ArsB	346	antimonite transport [GO:0015699]; arsenite transport [GO:0015700]; response to arsenic-containing substance [GO:0046685]	antimonite transmembrane transporter activity [GO:0015104]; antiporter activity [GO:0015297]; arsenite transmembrane transporter activity [GO:0015105]	integral component of membrane [GO:0016021]; plasma membrane [GO:0005886]	arsB yqcL BSU25790	0	0	0	0	0	0	0	0	0	0	0	0	0	0	0	0	0	0	0	0	0	0	0	0	0	0	0	0	0	0	0	0	0	0	0	0	0	0	0	0	0	0
P45947	ARSC_BACSU	Protein ArsC (Arsenate reductase) (EC 1.20.4.-) (Arsenical pump modifier) (Low molecular weight protein-tyrosine-phosphatase) (EC 3.1.3.48)	139	response to arsenic-containing substance [GO:0046685]	arsenate reductase (thioredoxin) activity [GO:0030612]; protein tyrosine phosphatase activity [GO:0004725]		arsC yqcM BSU25780	0	0	0	0	66.46	0	0	0	25.88	0	0	10.71	0	0	0	0	0	0	0	0	0	0	0	0	0	0	0	0	0	0	0	0	0	0	0	0	0	0	0	0	0	0
P45949	ARSR_BACSU	Arsenical resistance operon repressor	105	regulation of transcription, DNA-templated [GO:0006355]; response to arsenic-containing substance [GO:0046685]; transcription, DNA-templated [GO:0006351]	transcription factor activity, sequence-specific DNA binding [GO:0003700]; transcription regulatory region DNA binding [GO:0044212]	intracellular [GO:0005622]	arsR yqcJ BSU25810	0	0	0	0	0	0	0	0	0	0	0	0	0	0	0	0	0	0	0	0	0	0	0	0	0	0	0	0	0	0	0	0	0	0	0	0	0	0	0	0	0	0
P54537	ARTM_BACSU	Arginine transport ATP-binding protein ArtM	240		amino acid-transporting ATPase activity [GO:0015424]; ATP binding [GO:0005524]	plasma membrane [GO:0005886]	artM yqiZ BSU23960	0	0	0	0	0	0	0	0	0	0	0	0	0	0	0	0	0	0	0	0	0	0	0	0	0	0	0	0	0	0	0	0	0	0	0	0	0	0	0	0	0	0
P54535	ARTP_BACSU	Arginine-binding extracellular protein ArtP	255	amino acid transport [GO:0006865]	ionotropic glutamate receptor activity [GO:0004970]	plasma membrane [GO:0005886]	artP yqiX BSU23980	0	0	0	0	0	0	0	0	0	0	0	0	0	0	0	0	0	0	0	0	0	0	0	0	0	0	0	0	0	0	0	0	0	0	0	0	0	0	0	0	0	0
P54536	ARTQ_BACSU	Arginine transport system permease protein ArtQ	219		amino acid transmembrane transporter activity [GO:0015171]	integral component of membrane [GO:0016021]; plasma membrane [GO:0005886]	artQ yqiY BSU23970	0	0	0	0	0	0	0	0	0	0	0	0	0	0	0	0	0	0	0	0	0	0	0	0	0	0	0	0	0	0	0	0	0	0	0	0	0	0	0	0	0	0
Q04797	DHAS_BACSU	Aspartate-semialdehyde dehydrogenase (ASA dehydrogenase) (ASADH) (EC 1.2.1.11) (Aspartate-beta-semialdehyde dehydrogenase)	346	diaminopimelate biosynthetic process [GO:0019877]; isoleucine biosynthetic process [GO:0009097]; lysine biosynthetic process via diaminopimelate [GO:0009089]; methionine biosynthetic process [GO:0009086]; threonine biosynthetic process [GO:0009088]	aspartate-semialdehyde dehydrogenase activity [GO:0004073]; N-acetyl-gamma-glutamyl-phosphate reductase activity [GO:0003942]; NAD binding [GO:0051287]; NADP binding [GO:0050661]; protein dimerization activity [GO:0046983]	cytoplasm [GO:0005737]	asd BSU16750	0	0	0	0	0	0	0	0	0	0	0	0	0	0	0	0	0	0	0	0	0	0	0	0	0	0	0	0	0	0	0	0	0	0	0	0	0	0	0	0	0	0
P96677	ASER_BACSU	HTH-type transcriptional repressor AseR	111	regulation of transcription, DNA-templated [GO:0006355]; transcription, DNA-templated [GO:0006351]	metal ion binding [GO:0046872]; transcription factor activity, sequence-specific DNA binding [GO:0003700]; transcription regulatory region DNA binding [GO:0044212]	cytoplasm [GO:0005737]	aseR ydeT BSU05330	0	0	0	0	0	0	0	0	0	0	0	0	0	0	0	0	0	0	0	0	0	0	0	0	0	0	0	0	0	0	0	0	0	0	0	0	0	0	0	0	0	0
P08497	LPA2_BACSU	Aspartokinase II operon leader peptide (LysC operon attenuator peptide)	24				ask aecA BSU28480	0	0	0	0	0	0	0	0	0	0	0	0	0	0	0	0	0	0	0	0	0	0	0	0	0	0	0	0	0	0	0	0	0	0	0	0	0	0	0	0	0	0
P54420	ASNB_BACSU	Asparagine synthetase [glutamine-hydrolyzing] 1 (EC 6.3.5.4)	632	glutamine metabolic process [GO:0006541]; L-asparagine biosynthetic process [GO:0070981]	asparagine synthase (glutamine-hydrolyzing) activity [GO:0004066]; ATP binding [GO:0005524]		asnB asn BSU30540	0	0	0	0	0	0	0	0	0	0	0	0	0	0	0	0	0	0	0	0	0	0	0	0	0	0	0	0	0	0	0	0	0	0	0	0	0	0	0	0	0	0
P42113	ASNH_BACSU	Asparagine synthetase [glutamine-hydrolyzing] 2 (EC 6.3.5.4)	747	glutamine metabolic process [GO:0006541]; L-asparagine biosynthetic process [GO:0070981]	asparagine synthase (glutamine-hydrolyzing) activity [GO:0004066]; ATP binding [GO:0005524]		asnH yxaN BSU39920 S14NR VE7AR	0	0	0	0	0	0	0	0	0	0	0	0	0	0	0	0	0	0	0	0	0	0	0	0	0	0	0	0	0	0	0	0	0	0	0	0	0	0	0	0	0	0
O05272	ASNO_BACSU	Asparagine synthetase [glutamine-hydrolyzing] 3 (EC 6.3.5.4)	614	glutamine metabolic process [GO:0006541]; L-asparagine biosynthetic process [GO:0070981]; sporulation resulting in formation of a cellular spore [GO:0030435]	asparagine synthase (glutamine-hydrolyzing) activity [GO:0004066]; ATP binding [GO:0005524]		asnO yisO yucB BSU10790	0	0	0	0	0	0	0	0	0	0	0	0	0	0	0	0	0	0	0	0	0	0	0	0	0	0	0	0	0	0	0	0	0	0	0	0	0	0	0	0	0	0
P39772	SYN_BACSU	Asparagine--tRNA ligase (EC 6.1.1.22) (Asparaginyl-tRNA synthetase) (AsnRS)	430	asparaginyl-tRNA aminoacylation [GO:0006421]	asparagine-tRNA ligase activity [GO:0004816]; ATP binding [GO:0005524]; nucleic acid binding [GO:0003676]	cytoplasm [GO:0005737]	asnS BSU22360	0	0	0	0	0	0	0	0	0	0	0	0	0	0	0	0	0	0	0	0	0	0	0	0	0	0	0	0	0	0	0	0	0	0	0	0	0	0	0	0	0	0
P53001	AAT1_BACSU	Aspartate aminotransferase (AspAT) (EC 2.6.1.1) (Transaminase A)	393	biosynthetic process [GO:0009058]	L-aspartate:2-oxoglutarate aminotransferase activity [GO:0004069]; L-phenylalanine:2-oxoglutarate aminotransferase activity [GO:0080130]; pyridoxal phosphate binding [GO:0030170]	cytoplasm [GO:0005737]	aspB BSU22370	0	0	0	0	0	0	0	0	0	0	0	0	0	0	0	0	0	0	0	0	0	0	0	0	0	0	0	0	0	0	0	0	0	0	0	0	0	0	0	0	0	0
O32038	SYDND_BACSU	Aspartate--tRNA(Asp/Asn) ligase (EC 6.1.1.23) (Aspartyl-tRNA synthetase) (AspRS) (Non-discriminating aspartyl-tRNA synthetase) (ND-AspRS)	592	tRNA aminoacylation for protein translation [GO:0006418]	aspartate-tRNA(Asn) ligase activity [GO:0050560]; ATP binding [GO:0005524]; nucleic acid binding [GO:0003676]	cytoplasm [GO:0005737]	aspS BSU27550	0	0	0	0	0	0	0	0	0	0	0	0	0	0	0	0	0	0	0	0	0	0	0	0	0	0	0	0	0	0	0	0	0	0	0	0	0	0	0	0	0	0
P37808	ATPA_BACSU	ATP synthase subunit alpha (EC 3.6.3.14) (ATP synthase F1 sector subunit alpha) (F-ATPase subunit alpha) (Vegetative protein 100) (VEG100)	502	ATP synthesis coupled proton transport [GO:0015986]	ATP binding [GO:0005524]; proton-transporting ATP synthase activity, rotational mechanism [GO:0046933]	plasma membrane [GO:0005886]; proton-transporting ATP synthase complex, catalytic core F(1) [GO:0045261]	atpA BSU36830	0	0	0	0	0	0	0	0	0	0	0	0	0	0	0	7.66	0	0	0	0	0	0	0	0	0	0	0	0	0	0	0	0	0	0	0	0	0	0	0	0	0	0
P37813	ATP6_BACSU	ATP synthase subunit a (ATP synthase F0 sector subunit a) (F-ATPase subunit 6)	244	plasma membrane ATP synthesis coupled proton transport [GO:0042777]	proton-transporting ATP synthase activity, rotational mechanism [GO:0046933]	integral component of plasma membrane [GO:0005887]; proton-transporting ATP synthase complex, coupling factor F(o) [GO:0045263]	atpB BSU36870	0	0	0	0	0	0	0	0	0	0	0	0	0	0	0	0	0	0	0	0	0	0	0	0	0	0	0	0	0	0	0	0	0	0	0	0	0	0	0	0	0	0
P37812	ATPE_BACSU	ATP synthase epsilon chain (ATP synthase F1 sector epsilon subunit) (F-ATPase epsilon subunit)	132	ATP synthesis coupled proton transport [GO:0015986]	proton-transporting ATP synthase activity, rotational mechanism [GO:0046933]	plasma membrane [GO:0005886]; proton-transporting ATP synthase complex, catalytic core F(1) [GO:0045261]	atpC BSU36800	0	0	0	0	2.66	0	0	0	0	0	0	0	0	0	0	0	0	0	0	0	0	0	0	0	0	0	0	0	0	0	0	0	0	0	0	0	0	0	0	0	0	0
P37809	ATPB_BACSU	ATP synthase subunit beta (EC 3.6.3.14) (ATP synthase F1 sector subunit beta) (F-ATPase subunit beta) (Vegetative protein 31) (VEG31)	473	ATP synthesis coupled proton transport [GO:0015986]	ATP binding [GO:0005524]; proton-transporting ATP synthase activity, rotational mechanism [GO:0046933]	plasma membrane [GO:0005886]; proton-transporting ATP synthase complex, catalytic core F(1) [GO:0045261]	atpD BSU36810	0	0	0	0	0	0	0	0	0	0	0	0	0	0	0	0	0	0	0	0	0	0	0	0	0	0	0	0	0	0	0	0	0	0	0	0	0	0	0	0	0	0
P37815	ATPL_BACSU	ATP synthase subunit c (ATP synthase F(0) sector subunit c) (F-type ATPase subunit c) (F-ATPase subunit c) (Lipid-binding protein)	70	ATP hydrolysis coupled proton transport [GO:0015991]; ATP synthesis coupled proton transport [GO:0015986]	lipid binding [GO:0008289]; proton-transporting ATP synthase activity, rotational mechanism [GO:0046933]	integral component of membrane [GO:0016021]; plasma membrane [GO:0005886]; proton-transporting ATP synthase complex, coupling factor F(o) [GO:0045263]	atpE BSU36860	0	0	0	0	0	0	0	0	0	0	0	0	0	0	0	0	0	0	0	0	0	0	0	0	0	0	0	0	0	0	0	0	0	0	0	0	0	0	0	0	0	0
P37814	ATPF_BACSU	ATP synthase subunit b (ATP synthase F(0) sector subunit b) (ATPase subunit I) (F-type ATPase subunit b) (F-ATPase subunit b)	170	ATP synthesis coupled proton transport [GO:0015986]	hydrogen ion transmembrane transporter activity [GO:0015078]	integral component of membrane [GO:0016021]; plasma membrane [GO:0005886]; proton-transporting ATP synthase complex, coupling factor F(o) [GO:0045263]	atpF BSU36850	0	0	0	0	0	0	0	0	0	0	0	0	0	0	0	0	0	0	0	0	0	0	0	0	0	0	0	0	0	0	0	0	0	0	0	0	0	0	0	0	0	0
P37810	ATPG_BACSU	ATP synthase gamma chain (ATP synthase F1 sector gamma subunit) (F-ATPase gamma subunit)	287	ATP synthesis coupled proton transport [GO:0015986]	proton-transporting ATP synthase activity, rotational mechanism [GO:0046933]	plasma membrane [GO:0005886]; proton-transporting ATP synthase complex, catalytic core F(1) [GO:0045261]	atpG BSU36820	0	0	0	0	0	0	0	0	0	0	0	0	0	0	0	0	0	0	0	0	0	0	0	0	0	0	0	0	0	0	0	0	0	0	0	0	0	0	0	0	0	0
P37811	ATPD_BACSU	ATP synthase subunit delta (ATP synthase F(1) sector subunit delta) (F-type ATPase subunit delta) (F-ATPase subunit delta)	181	ATP synthesis coupled proton transport [GO:0015986]	proton-transporting ATP synthase activity, rotational mechanism [GO:0046933]	plasma membrane [GO:0005886]; proton-transporting ATP synthase complex, catalytic core F(1) [GO:0045261]	atpH BSU36840	0	0	0	0	0	0	0	0	0	0	0	0	0	0	0	0	0	0	0	0	0	0	0	0	0	0	0	0	0	0	0	0	0	0	0	0	0	0	0	0	0	0
P37816	ATPZ_BACSU	ATP synthase protein I	127	proton transport [GO:0015992]		integral component of membrane [GO:0016021]; plasma membrane [GO:0005886]; proton-transporting ATP synthase complex, coupling factor F(o) [GO:0045263]	atpI BSU36880	0	0	0	0	0	0	0	0	0	0	0	0	0	0	0	0	0	0	0	0	0	0	0	0	0	0	0	0	0	0	0	0	0	0	0	0	0	0	0	0	0	0
O07920	AZLB_BACSU	Transcriptional regulator AzlB	157	response to amino acid [GO:0043200]; transcription, DNA-templated [GO:0006351]	sequence-specific DNA binding [GO:0043565]; transcription factor activity, sequence-specific DNA binding [GO:0003700]	cytosol [GO:0005829]	azlB yrdG BSU26720	0	0	0	0	0	0	0	0	0	0	0	0	0	0	0	0	0	0	0	0	0	0	0	0	0	0	0	0	0	0	0	0	0	0	0	0	0	0	0	0	0	0
O07942	AZLC_BACSU	Branched-chain amino acid transport protein AzlC	254	amino acid transport [GO:0006865]		integral component of membrane [GO:0016021]; plasma membrane [GO:0005886]	azlC yrdH BSU26710	0	0	0	0	0	0	0	0	0	0	0	0	0	0	0	0	0	0	0	0	0	0	0	0	0	0	0	0	0	0	0	0	0	0	0	0	0	0	0	0	0	0
O07923	AZLD_BACSU	Branched-chain amino acid transport protein AzlD	110	amino acid transport [GO:0006865]		integral component of membrane [GO:0016021]; plasma membrane [GO:0005886]	azlD yrdI BSU26700	0	0	0	0	0	0	0	0	0	0	0	0	0	0	0	0	0	0	0	0	0	0	0	0	0	0	0	0	0	0	0	0	0	0	0	0	0	0	0	0	0	0
O35022	AZOR1_BACSU	FMN-dependent NADH-azoreductase 1 (EC 1.7.-.-) (Azo-dye reductase 1) (FMN-dependent NADH-azo compound oxidoreductase 1)	208	aromatic compound catabolic process [GO:0019439]; response to toxic substance [GO:0009636]	oxidoreductase activity, acting on other nitrogenous compounds as donors [GO:0016661]		azoR1 yocJ BSU19230	11.7	0	0	0	35.66	0	0	0	7.59	0	0	0	0	0	0	0	0	0	0	0	0	0	0	0	0	0	0	0	0	0	0	0	0	0	0	0	0	0	0	0	0	0
O32224	AZOR2_BACSU	FMN-dependent NADH-azoreductase 2 (EC 1.7.-.-) (Azo-dye reductase 2) (FMN-dependent NADH-azo compound oxidoreductase 2)	211	aromatic compound catabolic process [GO:0019439]; response to toxic substance [GO:0009636]	oxidoreductase activity, acting on other nitrogenous compounds as donors [GO:0016661]		azoR2 yvaB BSU33540	0	0	0	0	0	0	0	0	0	0	0	0	0	0	0	0	0	0	0	0	0	0	0	0	0	5	0	0	0	0	0	0	3.4	0	0	0	0	0	0	0	0	0
O07529	AZR_BACSU	FMN-dependent NADPH-azoreductase (EC 1.7.-.-) (Azobenzene reductase)	174		FMN binding [GO:0010181]; FMN reductase (NADPH) activity [GO:0052873]; identical protein binding [GO:0042802]	cytosol [GO:0005829]	azr yhdA BSU09340	0	0	0	0	0	0	0	0	0	0	0	0	0	0	0	0	0	0	0	0	0	0	0	0	0	0	0	0	0	0	0	0	0	0	0	0	0	0	0	0	0	0
P39638	BACA_BACSU	Prephenate decarboxylase (EC 4.1.1.100) (Bacilysin biosynthesis protein BacA) (Non-aromatizing prephenate decarboxylase)	204	antibiotic biosynthetic process [GO:0017000]	carboxy-lyase activity [GO:0016831]	cytoplasm [GO:0005737]	bacA ywfB BSU37740 ipa-80d	0	0	0	0	0	0	0	0	0	0	0	0	0	0	0	0	0	0	0	0	0	0	0	0	0	0	0	0	0	0	0	0	0	0	0	0	0	0	0	0	0	0
P39639	BACB_BACSU	H2HPP isomerase (EC 5.3.3.19) (3-((4R)-4-hydroxycyclohexa-1,5-dien-1-yl)-2-oxopropanoate isomerase) (Bacilysin biosynthesis protein BacB) (Bi-cupin protein)	235	antibiotic biosynthetic process [GO:0017000]	cobalt ion binding [GO:0050897]; intramolecular oxidoreductase activity, transposing C=C bonds [GO:0016863]; iron ion binding [GO:0005506]	cytoplasm [GO:0005737]	bacB ywfC BSU37730 ipa-81d	0	0	0	0	0	0	3.81	0	0	0	0	0	0	0	0	0	0	0	0	0	0	0	0	0	0	0	0	0	0	0	0	0	0	0	0	0	0	0	0	0	0	0
P39640	BACC_BACSU	Dihydroanticapsin 7-dehydrogenase (EC 1.1.1.385) (Bacilysin biosynthesis oxidoreductase BacC)	253	antibiotic biosynthetic process [GO:0017000]	oxidoreductase activity [GO:0016491]		bacC ywfD BSU37720 ipa-82d	0	0	0	0	0	0	0	0	0	0	0	0	0	0	0	0	0	0	0	0	0	0	0	0	0	0	0	0	0	0	0	0	0	0	0	0	0	0	0	0	0	0
P39641	BACD_BACSU	Alanine--anticapsin ligase (EC 6.3.2.49) (ATP-dependent dipeptide ligase) (Bacilysin synthetase) (L-Ala-L-amino acid dipeptide ligase) (L-alanine--L-anticapsin ligase) (L-amino acid ligase) (Lal)	472	antibiotic biosynthetic process [GO:0017000]	ATP binding [GO:0005524]; ligase activity [GO:0016874]; metal ion binding [GO:0046872]		bacD ywfE BSU37710 ipa-83d	0	0	0	0	0	0	0	0	0	0	0	0	0	0	0	0	0	0	0	0	0	0	0	0	0	0	0	0	0	0	0	0	0	0	0	0	0	0	0	0	0	0
P39642	BACE_BACSU	Putative bacilysin exporter BacE	394	antibiotic transport [GO:0042891]; transmembrane transport [GO:0055085]		integral component of membrane [GO:0016021]; plasma membrane [GO:0005886]	bacE ywfF BSU37700 ipa-84d	0	0	0	0	0	0	0	0	0	0	0	0	0	0	0	0	0	0	0	0	0	0	0	0	0	0	0	0	0	0	0	0	0	0	0	0	0	0	0	0	0	0
P39643	BACF_BACSU	Transaminase BacF (EC 2.6.1.-) (Transaminase A)	399	antibiotic biosynthetic process [GO:0017000]	pyridoxal phosphate binding [GO:0030170]; transaminase activity [GO:0008483]	cytoplasm [GO:0005737]	bacF ywfG BSU37690 ipa-85d	0	0	0	0	0	0	0	0	0	0	0	0	0	0	0	0	0	0	0	0	0	0	0	0	0	0	0	0	0	0	0	0	0	0	0	0	0	0	0	0	0	0
P39644	BACG_BACSU	NADPH-dependent reductase BacG (EC 1.3.1.-) (Bacilysin biosynthesis oxidoreductase YwfH) (H2HPP reductase)	259	antibiotic biosynthetic process [GO:0017000]	NADP binding [GO:0050661]; oxidoreductase activity, acting on the CH-CH group of donors, NAD or NADP as acceptor [GO:0016628]	cytoplasm [GO:0005737]	bacG ywfH BSU37680 ipa-86r	0	0	0	0	0	0	0	0	0	0	0	0	0	0	0	0	0	0	0	0	0	0	0	0	0	0	0	0	0	0	0	0	0	0	0	0	0	0	0	0	0	0
O06988	BBMA_BACSU	Intracellular maltogenic amylase (EC 3.2.1.-)	588	carbohydrate metabolic process [GO:0005975]	hydrolase activity, hydrolyzing O-glycosyl compounds [GO:0004553]; metal ion binding [GO:0046872]	cytoplasm [GO:0005737]	bbmA yvdF BSU34620	0	0	0	0	0	0	0	0	0	0	0	0	0	0	0	0	0	0	0	0	0	0	0	0	0	0	0	0	0	0	0	0	0	0	0	0	0	0	0	0	0	0
P54531	DHLE_BACSU	Leucine dehydrogenase (LeuDH) (EC 1.4.1.9)	364	leucine catabolic process [GO:0006552]	leucine dehydrogenase activity [GO:0050049]		bcd yqiT BSU24080	0	0	0	0	0	0	0	0	0	0	0	0	0	0	0	0	0	0	0	0	0	0	0	0	0	0	0	0	0	0	0	0	0	0	0	0	0	0	0	0	0	0
O34697	BCEA_BACSU	Bacitracin export ATP-binding protein BceA	253	response to antibiotic [GO:0046677]; transport [GO:0006810]	ATPase activity [GO:0016887]; ATP binding [GO:0005524]		bceA barC ytsC BSU30380	0	0	0	0	0	0	0	0	0	0	0	0	0	0	0	0	0	0	0	0	0	0	0	0	0	0	0	0	0	0	0	0	0	0	0	0	0	0	0	0	0	0
O34741	BCEB_BACSU	Bacitracin export permease protein BceB	646	response to antibiotic [GO:0046677]; transport [GO:0006810]		integral component of membrane [GO:0016021]; plasma membrane [GO:0005886]	bceB barD ytsD BSU30370	0	0	0	0	0	0	0	0	0	0	0	0	0	0	0	0	0	0	0	0	0	0	0	0	0	0	0	0	0	0	0	0	0	0	0	0	0	0	0	0	0	0
O34951	BCER_BACSU	Sensory transduction protein BceR	231	phosphorelay signal transduction system [GO:0000160]; regulation of transcription, DNA-templated [GO:0006355]; transcription, DNA-templated [GO:0006351]	DNA binding [GO:0003677]	cytoplasm [GO:0005737]	bceR barA ytsA BSU30400	0	0	0	0	0	0	0	0	0	0	0	0	0	0	0	0	0	0	0	0	0	0	0	0	0	0	0	0	0	0	0	0	0	0	0	0	0	0	0	0	0	0
O35044	BCES_BACSU	Sensor protein BceS (EC 2.7.13.3)	334	phosphorelay signal transduction system [GO:0000160]	ATP binding [GO:0005524]; protein histidine kinase activity [GO:0004673]	integral component of membrane [GO:0016021]; intracellular [GO:0005622]; plasma membrane [GO:0005886]	bceS barB ytsB BSU30390	0	0	0	0	0	0	0	0	0	0	0	0	0	0	0	0	0	0	0	0	0	0	0	0	0	0	0	0	0	0	0	0	0	0	0	0	0	0	0	0	0	0
P94571	BCRC_BACSU	Undecaprenyl-diphosphatase BcrC (EC 3.6.1.27) (Undecaprenyl pyrophosphate phosphatase)	193	cell wall organization [GO:0071555]; peptidoglycan biosynthetic process [GO:0009252]; regulation of cell shape [GO:0008360]; response to antibiotic [GO:0046677]	undecaprenyl-diphosphatase activity [GO:0050380]	integral component of membrane [GO:0016021]; plasma membrane [GO:0005886]	bcrC ywoA BSU36530	0	0	0	0	0	0	0	0	0	0	0	0	0	0	0	0	0	0	0	0	0	0	0	0	0	0	0	0	0	0	0	0	0	0	0	0	0	0	0	0	0	0
P54157	BCSA_BACSU	Putative chalcone synthase (EC 2.3.1.74) (Naringenin-chalcone synthase)	365	biosynthetic process [GO:0009058]	naringenin-chalcone synthase activity [GO:0016210]		bcsA BSU22050	0	0	0	0	0	0	0	0	0	0	0	0	0	0	0	0	0	0	0	0	0	0	0	0	0	0	0	0	0	0	0	0	0	0	0	0	0	0	0	0	0	0
P68569	BDBA_BACSU	SPBc2 prophage-derived disulfide bond formation protein A (Disulfide oxidoreductase A) (Thiol-disulfide oxidoreductase A)	137	cell redox homeostasis [GO:0045454]; cellular response to oxidative stress [GO:0034599]	oxidoreductase activity, acting on a sulfur group of donors, disulfide as acceptor [GO:0016671]; protein disulfide oxidoreductase activity [GO:0015035]; protein-disulfide reductase activity [GO:0047134]; thioredoxin-disulfide reductase activity [GO:0004791]	cytosol [GO:0005829]; extracellular region [GO:0005576]	bdbA yolI BSU21460	0	0	0	0	0	0	0	0	0	0	0	0	0	0	0	0	0	0	0	0	0	0	0	0	0	0	0	0	0	0	0	0	0	0	0	0	0	0	0	0	0	0
P68571	BDBB_BACSU	SPBc2 prophage-derived disulfide bond formation protein B (Disulfide oxidoreductase B) (Thiol-disulfide oxidoreductase B)	148		protein disulfide oxidoreductase activity [GO:0015035]	integral component of membrane [GO:0016021]; plasma membrane [GO:0005886]	bdbB yolK BSU21440	0	0	0	0	0	0	0	0	0	0	0	0	0	0	0	0	0	0	0	0	0	0	0	0	0	0	0	0	0	0	0	0	0	0	0	0	0	0	0	0	0	0
O32217	BDBC_BACSU	Disulfide bond formation protein C (Disulfide oxidoreductase C) (Thiol-disulfide oxidoreductase C)	138	establishment of competence for transformation [GO:0030420]	protein disulfide oxidoreductase activity [GO:0015035]	integral component of membrane [GO:0016021]; plasma membrane [GO:0005886]	bdbC yvgU BSU33470	0	0	0	0	0	0	0	0	0	0	0	0	0	0	0	0	0	0	0	0	0	0	0	0	0	0	0	0	0	0	0	0	0	0	0	0	0	0	0	0	0	0
O32218	BDBD_BACSU	Disulfide bond formation protein D (Disulfide oxidoreductase D) (Thiol-disulfide oxidoreductase D)	222	cell redox homeostasis [GO:0045454]; establishment of competence for transformation [GO:0030420]	oxidoreductase activity [GO:0016491]	cell [GO:0005623]	bdbD yvgV BSU33480	0	0	0	0	0	0	0	0	0	0	0	0	0	0	0	0	0	0	0	0	0	0	0	0	0	0	0	0	0	0	0	0	0	0	0	0	0	0	0	0	0	0
O34788	BDHA_BACSU	(R,R)-butanediol dehydrogenase (EC 1.1.1.4) (Acetoin reductase/2,3-butanediol dehydrogenase) (AR/BDH)	346		(R,R)-butanediol dehydrogenase activity [GO:0000721]; zinc ion binding [GO:0008270]		bdhA ydjL BSU06240	0	0	0	0	0	0	0	0	0	0	0	0	0	0	0	0	0	0	0	0	0	0	0	0	0	0	0	0	0	0	0	0	0	0	0	0	0	0	0	0	0	0
O32102	BESA_BACSU	Ferri-bacillibactin esterase BesA (EC 3.1.-.-) (Bacillibactin trilactone hydrolase)	289		carboxylic ester hydrolase activity [GO:0052689]	cytoplasm [GO:0005737]	besA yuiI BSU32010	0	0	0	0	0	0	0	0	0	0	0	0	0	0	0	0	0	0	0	0	0	0	0	0	0	0	0	0	0	0	0	0	0	0	0	0	0	0	0	0	0	0
P37941	ODBB_BACSU	2-oxoisovalerate dehydrogenase subunit beta (EC 1.2.4.4) (Branched-chain alpha-keto acid dehydrogenase E1 component beta chain) (BCKDH E1-beta)	327		3-methyl-2-oxobutanoate dehydrogenase (2-methylpropanoyl-transferring) activity [GO:0003863]		bfmBAB bfmB1b BSU24040	0	0	0	0	0	0	0	0	0	0	0	0	0	0	0	0	0	0	0	0	0	0	0	0	0	0	0	0	0	0	0	0	0	0	0	0	0	0	0	0	0	0
P37942	ODB2_BACSU	Lipoamide acyltransferase component of branched-chain alpha-keto acid dehydrogenase complex (EC 2.3.1.168) (Branched-chain alpha-keto acid dehydrogenase complex component E2) (BCKAD-E2) (BCKADE2) (Dihydrolipoamide acetyltransferase component of branched-chain alpha-keto acid dehydrogenase complex) (Dihydrolipoamide branched chain transacylase) (Dihydrolipoyllysine-residue (2-methylpropanoyl)trans…	424	glycolytic process [GO:0006096]	dihydrolipoyllysine-residue (2-methylpropanoyl)transferase activity [GO:0043754]		bfmBB bfmB bfmB2 BSU24030	0	0	0	0	0	0	0	0	0	0	0	0	0	0	0	0	0	0	0	0	0	0	0	0	0	0	0	0	0	0	0	0	0	0	0	0	0	0	0	0	0	0
P42973	BGLA_BACSU	Aryl-phospho-beta-D-glucosidase BglA (EC 3.2.1.86) (6-phospho-beta-glucosidase)	479	glycosyl compound metabolic process [GO:1901657]; single-organism carbohydrate catabolic process [GO:0044724]	6-phospho-beta-glucosidase activity [GO:0008706]; beta-glucosidase activity [GO:0008422]	cytosol [GO:0005829]	bglA BSU40110	0	0	0	0	0	0	0	0	0	0	0	0	0	0	0	0	0	0	0	5.98	0	0	0	0	0	0	0	0	0	0	0	0	0	0	0	0	0	0	0	0	0	0
P42403	BGLC_BACSU	Aryl-phospho-beta-D-glucosidase BglC (EC 3.2.1.86) (6-phospho-beta-glucosidase)	477	glycosyl compound metabolic process [GO:1901657]; single-organism carbohydrate catabolic process [GO:0044724]	6-phospho-beta-glucosidase activity [GO:0008706]; beta-glucosidase activity [GO:0008422]	cytosol [GO:0005829]	bglC yckE BSU03410	0	0	0	0	0	0	0	0	0	0	0	0	0	0	0	0	0	0	0	0	0	0	0	0	0	0	0	0	0	0	0	0	0	0	0	0	0	0	0	0	0	0
P40740	BGLH_BACSU	Aryl-phospho-beta-D-glucosidase BglH (EC 3.2.1.86) (6-phospho-beta-glucosidase)	469	glycosyl compound metabolic process [GO:1901657]; single-organism carbohydrate catabolic process [GO:0044724]	6-phospho-beta-glucosidase activity [GO:0008706]; beta-glucosidase activity [GO:0008422]	cytosol [GO:0005829]	bglH BSU39260 N17D	0	0	0	0	0	0	0	0	0	0	0	0	0	0	0	0	0	0	0	6.62	0	0	0	0	0	0	0	0	0	0	0	0	0	0	0	0	0	0	0	0	0	0
P40739	PTV3B_BACSU	PTS system beta-glucoside-specific EIIBCA component (EIIBCA-Bgl) (EII-Bgl) [Includes: Beta-glucoside-specific phosphotransferase enzyme IIB component (EC 2.7.1.-) (PTS system beta-glucoside-specific EIIB component); Beta-glucoside permease IIC component (PTS system beta-glucoside-specific EIIC component); Beta-glucoside-specific phosphotransferase enzyme IIA component (PTS system beta-glucoside-s…	609	phosphoenolpyruvate-dependent sugar phosphotransferase system [GO:0009401]; trehalose transport [GO:0015771]	kinase activity [GO:0016301]; protein-N(PI)-phosphohistidine-sugar phosphotransferase activity [GO:0008982]; protein-phosphocysteine-trehalose phosphotransferase system transporter activity [GO:0090589]	integral component of membrane [GO:0016021]; plasma membrane [GO:0005886]	bglP BSU39270 N17C	0	0	0	0	0	0	0	0	0	0	0	0	0	0	0	0	0	0	0	0	0	0	0	0	0	0	0	0	0	0	0	0	0	0	0	0	0	0	0	0	0	0
P04957	GUB_BACSU	Beta-glucanase (EC 3.2.1.73) (1,3-1,4-beta-D-glucan 4-glucanohydrolase) (Endo-beta-1,3-1,4 glucanase) (Lichenase)	242	carbohydrate metabolic process [GO:0005975]	licheninase activity [GO:0042972]	extracellular region [GO:0005576]	bglS bgl licS BSU39070 N15B	0	0	0	0	0	0	0	0	0	0	0	0	0	0	0	0	0	0	0	0	0	0	0	0	0	0	0	0	0	0	0	0	0	0	0	0	0	0	0	0	0	0
O31983	BHLA_BACSU	SPBc2 prophage-derived protein BhlA	70				bhlA yomB BSU21420	0	0	0	0	0	0	0	0	0	0	0	0	0	0	0	0	0	0	0	0	0	0	0	0	0	0	0	0	0	0	0	0	0	0	0	0	0	0	0	0	0	0
O31984	BHLB_BACSU	SPBc2 prophage-derived protein BhlB	88			integral component of membrane [GO:0016021]; plasma membrane [GO:0005886]	bhlB yomA BSU21430	0	0	0	0	0	0	0	0	0	0	0	0	0	0	0	0	0	0	0	0	0	0	0	0	0	0	0	0	0	0	0	0	0	0	0	0	0	0	0	0	0	0
P53557	BIOB_BACSU	Biotin synthase (EC 2.8.1.6)	335	biotin biosynthetic process [GO:0009102]	2 iron, 2 sulfur cluster binding [GO:0051537]; 4 iron, 4 sulfur cluster binding [GO:0051539]; biotin synthase activity [GO:0004076]; metal ion binding [GO:0046872]		bioB BSU30200	0	0	0	0	0	0	0	0	0	0	0	0	0	0	0	0	0	0	0	0	0	0	0	0	0	0	0	0	0	0	0	0	0	0	0	0	0	0	0	0	0	0
P53558	BIOD_BACSU	ATP-dependent dethiobiotin synthetase BioD (EC 6.3.3.3) (DTB synthetase) (DTBS) (Dethiobiotin synthase)	231	biotin biosynthetic process [GO:0009102]	ATP binding [GO:0005524]; dethiobiotin synthase activity [GO:0004141]; magnesium ion binding [GO:0000287]	cytosol [GO:0005829]	bioD BSU30210	0	0	0	0	0	0	0	0	0	0	0	0	0	0	0	0	0	0	0	0	0	0	0	0	0	0	0	0	0	0	0	0	0	0	0	0	0	0	0	0	0	0
P53556	BIOF2_BACSU	8-amino-7-oxononanoate synthase 2 (AONS) (EC 2.3.1.47) (7-keto-8-amino-pelargonic acid synthase) (7-KAP synthase) (8-amino-7-ketopelargonate synthase)	389	biotin biosynthetic process [GO:0009102]	8-amino-7-oxononanoate synthase activity [GO:0008710]; pyridoxal phosphate binding [GO:0030170]		bioF BSU30220	0	0	0	0	0	0	0	0	0	0	0	0	0	0	0	0	0	0	0	0	0	0	0	0	0	0	0	0	0	0	0	0	0	0	0	0	0	0	0	0	0	0
P53554	BIOI_BACSU	Biotin biosynthesis cytochrome P450 (EC 1.14.15.12)	395	biotin biosynthetic process [GO:0009102]	heme binding [GO:0020037]; iron ion binding [GO:0005506]; monooxygenase activity [GO:0004497]; oxidoreductase activity, acting on paired donors, with incorporation or reduction of molecular oxygen [GO:0016705]		bioI CYP107H BSU30190	0	0	0	0	0	0	0	0	0	0	0	0	0	0	0	0	0	0	0	0	0	0	0	0	0	0	0	0	0	0	0	0	0	0	0	0	0	0	0	0	0	0
P53555	BIOK_BACSU	L-Lysine--8-amino-7-oxononanoate transaminase (EC 2.6.1.105) (7,8-diamino-pelargonic acid aminotransferase) (DAPA AT) (DAPA aminotransferase) (7,8-diaminononanoate synthase) (DANS) (Diaminopelargonic acid synthase) (L-Lysine--8-amino-7-oxononanoate aminotransferase)	448	biotin biosynthetic process [GO:0009102]	adenosylmethionine-8-amino-7-oxononanoate transaminase activity [GO:0004015]; pyridoxal phosphate binding [GO:0030170]	cytoplasm [GO:0005737]	bioK bioA BSU30230	0	0	0	0	0	0	0	0	0	0	0	0	0	0	0	0	0	0	0	0	0	0	0	0	0	0	0	0	0	0	0	0	0	0	0	0	0	0	0	0	0	0
P53559	BIOW_BACSU	6-carboxyhexanoate--CoA ligase (EC 6.2.1.14) (Pimeloyl-CoA synthase)	259	biotin biosynthetic process [GO:0009102]	6-carboxyhexanoate-CoA ligase activity [GO:0042410]; ATP binding [GO:0005524]		bioW BSU30240	0	0	0	0	0	0	0	0	0	0	0	0	0	0	0	0	0	0	0	0	0	0	0	0	0	0	0	0	0	0	0	0	0	0	0	0	0	0	0	0	0	0
O07620	BIOY_BACSU	Probable biotin transporter BioY	186		biotin transporter activity [GO:0015225]	integral component of membrane [GO:0016021]; plasma membrane [GO:0005886]	bioY yhfU BSU10370	0	0	0	0	0	0	0	0	0	0	0	0	0	0	0	0	0	0	0	0	0	0	0	0	0	0	0	0	0	0	0	0	0	0	0	0	0	0	0	0	0	0
O32104	BIOYB_BACSU	Putative biotin transporter BioYB	200		biotin transporter activity [GO:0015225]	integral component of membrane [GO:0016021]; plasma membrane [GO:0005886]	bioYB yuiG BSU32030	0	0	0	0	0	0	0	0	0	0	0	0	0	0	0	0	0	0	0	0	0	0	0	0	0	0	0	0	0	0	0	0	0	0	0	0	0	0	0	0	0	0
P0CI75	BIRA_BACSU	Bifunctional ligase/repressor BirA (Biotin--[acetyl-CoA-carboxylase] ligase) (EC 6.3.4.15) (Biotin--protein ligase) (Biotin-[acetyl-CoA carboxylase] synthetase)	325	cellular protein modification process [GO:0006464]; regulation of transcription, DNA-templated [GO:0006355]; transcription, DNA-templated [GO:0006351]	ATP binding [GO:0005524]; biotin-[acetyl-CoA-carboxylase] ligase activity [GO:0004077]; DNA binding [GO:0003677]		birA BSU22440	0	0	0	0	0	0	0	0	0	0	0	0	0	0	0	0	0	0	0	0	0	0	0	0	0	0	0	0	0	0	0	0	0	0	0	0	0	0	0	0	0	0
P37940	ODBA_BACSU	2-oxoisovalerate dehydrogenase subunit alpha (EC 1.2.4.4) (Branched-chain alpha-keto acid dehydrogenase E1 component alpha chain) (BCKDH E1-alpha)	330	branched-chain amino acid catabolic process [GO:0009083]	3-methyl-2-oxobutanoate dehydrogenase (2-methylpropanoyl-transferring) activity [GO:0003863]; alpha-ketoacid dehydrogenase activity [GO:0003826]; metal ion binding [GO:0046872]		bkdAA bfmBAA bfmB1a BSU24050	0	0	0	0	0	0	0	0	0	48.46	0	0	0	0	0	0	0	0	0	0	0	0	0	0	0	0	0	0	0	0	0	0	0	0	0	0	0	0	0	0	0	0
P39843	BMR2_BACSU	Multidrug resistance protein 2 (Multidrug-efflux transporter 2)	400	response to antibiotic [GO:0046677]	drug transmembrane transporter activity [GO:0015238]	integral component of membrane [GO:0016021]; plasma membrane [GO:0005886]	blt bmr2 bmt BSU26590	0	0	0	0	0	0	0	0	0	0	0	0	0	0	0	0	0	0	0	0	0	0	0	0	0	0	0	0	0	0	0	0	0	0	0	0	0	0	0	0	0	0
P39909	BLTD_BACSU	Spermine/spermidine acetyltransferase (EC 2.3.1.57)	152	putrescine catabolic process [GO:0009447]	diamine N-acetyltransferase activity [GO:0004145]		bltD bmr2D bmtD BSU26600	0	0	0	0	0	0	0	0	0	0	0	0	0	0	0	0	0	0	0	0	0	0	0	0	0	0	0	0	0	0	0	0	0	0	0	0	0	0	0	0	0	0
P39842	BLTR_BACSU	Multidrug-efflux transporter 2 regulator	273	regulation of transcription, DNA-templated [GO:0006355]; transcription, DNA-templated [GO:0006351]	DNA binding [GO:0003677]		bltR bmr2R bmtR BSU26580	0	0	0	0	0	0	0	0	0	0	0	0	0	0	0	0	0	0	0	0	0	0	0	0	0	0	0	0	0	0	0	0	0	0	0	0	0	0	0	0	0	0
O31982	BLYA_BACSU	N-acetylmuramoyl-L-alanine amidase BlyA (EC 3.5.1.28) (Autolysin) (Cell wall hydrolase)	367	cell wall organization [GO:0071555]; establishment of competence for transformation [GO:0030420]; peptidoglycan catabolic process [GO:0009253]; sporulation resulting in formation of a cellular spore [GO:0030435]	N-acetylmuramoyl-L-alanine amidase activity [GO:0008745]	extracellular region [GO:0005576]	blyA yomC BSU21410	0	0	0	0	0	0	0	0	0	0	0	0	0	0	0	0	0	0	0	0	0	0	0	0	0	0	0	0	0	0	0	0	0	0	0	0	0	0	0	0	0	0
P33449	BMR1_BACSU	Multidrug resistance protein 1 (Multidrug-efflux transporter 1)	389	response to antibiotic [GO:0046677]; transmembrane transport [GO:0055085]	transporter activity [GO:0005215]	integral component of membrane [GO:0016021]; plasma membrane [GO:0005886]	bmr bmr1 BSU24010	0	0	0	0	0	0	0	0	0	0	0	0	0	0	0	0	0	0	0	0	0	0	0	0	0	0	0	0	0	0	0	0	0	0	0	0	0	0	0	0	0	0
P96712	BMR3_BACSU	Multidrug resistance protein 3 (Multidrug-efflux transporter 3)	512	response to antibiotic [GO:0046677]; transmembrane transport [GO:0055085]		integral component of membrane [GO:0016021]; plasma membrane [GO:0005886]	bmr3 mdr BSU03070	0	0	0	0	0	0	0	0	0	0	0	0	0	0	0	0	0	0	0	0	0	0	0	0	0	0	0	0	0	0	0	0	0	0	0	0	0	0	0	0	0	0
O06967	BMRA_BACSU	Multidrug resistance ABC transporter ATP-binding/permease protein BmrA (EC 3.6.3.-)	589	response to antibiotic [GO:0046677]	ATP binding [GO:0005524]; lipid-transporting ATPase activity [GO:0034040]	integral component of membrane [GO:0016021]; plasma membrane [GO:0005886]	bmrA yvcC BSU34820	0	0	0	0	0	0	0	0	0	0	0	0	0	0	0	0	0	0	0	0	0	0	0	0	0	0	0	0	0	0	0	0	0	0	0	0	0	0	0	0	0	0
P39075	BMRR_BACSU	Multidrug-efflux transporter 1 regulator	278	regulation of transcription, DNA-templated [GO:0006355]; transcription, DNA-templated [GO:0006351]	DNA binding [GO:0003677]		bmrR bmr1R BSU24020	0	0	0	0	0	0	0	0	0	0	0	0	0	0	0	0	0	0	0	0	0	0	0	0	0	0	0	0	0	0	0	0	0	0	0	0	0	0	0	0	0	0
P39074	BMRU_BACSU	Putative lipid kinase BmrU (EC 2.7.1.-)	297	phospholipid biosynthetic process [GO:0008654]	ATP binding [GO:0005524]; metal ion binding [GO:0046872]; NAD+ kinase activity [GO:0003951]		bmrU BSU24000	0	0	0	0	0	0	0	0	0	0	0	0	0	0	0	0	0	0	0	0	0	0	0	0	0	0	0	0	0	0	0	0	0	0	0	0	0	0	0	0	0	0
P24282	BOFA_BACSU	Sigma-K factor-processing regulatory protein BofA (Bypass-of-forespore protein A)	87	sporulation resulting in formation of a cellular spore [GO:0030435]	metal ion binding [GO:0046872]	integral component of membrane [GO:0016021]	bofA BSU00230	0	0	0	0	0	0	0	0	0	0	0	0	0	0	0	0	0	0	0	0	0	0	0	0	0	0	0	0	0	0	0	0	0	0	0	0	0	0	0	0	0	0
O05391	BOFC_BACSU	Protein BofC (Bypass-of-forespore protein C)	170	sporulation resulting in formation of a cellular spore [GO:0030435]			bofC BSU27750	0	0	0	0	0	0	0	0	0	0	0	0	0	0	0	0	0	0	0	0	0	0	0	0	0	0	0	0	0	0	0	0	0	0	0	0	0	0	0	0	0	0
P16397	SUBF_BACSU	Bacillopeptidase F (EC 3.4.21.-) (90 kDa serine proteinase) (Esterase) (RP-I protease)	1433		serine-type endopeptidase activity [GO:0004252]	extracellular region [GO:0005576]	bpr bpf BSU15300	0	0	0	0	0	0	0	0	0	0	0	0	0	0	0	0	0	0	0	0	0	0	0	0	0	0	0	0	0	0	0	0	0	0	0	0	0	0	0	0	0	0
O34545	BRAB_BACSU	Branched-chain amino acid transport system carrier protein BraB (Branched-chain amino acid uptake carrier BraB)	445	isoleucine transport [GO:0015818]; leucine transport [GO:0015820]	L-isoleucine transmembrane transporter activity [GO:0015188]; L-leucine transmembrane transporter activity [GO:0015190]; L-valine transmembrane transporter activity [GO:0005304]	integral component of membrane [GO:0016021]; plasma membrane [GO:0005886]	braB BSU29600	0	0	0	0	0	0	0	0	0	0	0	0	0	0	0	0	0	0	0	0	0	0	0	0	0	0	0	0	0	0	0	0	0	0	0	0	0	0	0	0	0	0
P94499	BRNQ_BACSU	Branched-chain amino acid transport system carrier protein BrnQ (Branched-chain amino acid uptake carrier BrnQ)	440	isoleucine transport [GO:0015818]; leucine transport [GO:0015820]	L-isoleucine transmembrane transporter activity [GO:0015188]; L-leucine transmembrane transporter activity [GO:0015190]; L-valine transmembrane transporter activity [GO:0005304]	integral component of membrane [GO:0016021]; plasma membrane [GO:0005886]	brnQ yrdJ BSU26690	0	0	0	0	0	0	0	0	0	0	0	0	0	0	0	0	0	0	0	0	0	0	0	0	0	0	0	0	0	0	0	0	0	0	0	0	0	0	0	0	0	0
P54534	YQIW_BACSU	UPF0403 protein YqiW	145				brxB yqiW BSU23990	0	0	0	0	3.37	0	0	0	0	0	0	0	0	0	0	0	0	0	0	0	0	0	0	0	0	0	2.4	0	0	0	0	0	5.3	0	0	0	0	0	7	0	0	0
P52035	BSAA_BACSU	Glutathione peroxidase homolog BsaA (EC 1.-.-.-)	160	response to oxidative stress [GO:0006979]	glutathione peroxidase activity [GO:0004602]		bsaA BSU21900	0	0	0	0	0	0	0	0	0	0	0	0	0	0	0	0	0	0	0	0	0	0	0	0	0	0	0	0	0	0	0	0	0	0	0	0	0	0	0	0	0	0
P94403	BSDA_BACSU	HTH-type transcriptional regulator BsdA (Bsd operon regulatory protein)	290	transcription, DNA-templated [GO:0006351]	bacterial-type RNA polymerase core promoter proximal region sequence-specific DNA binding [GO:0000986]; transcription factor activity, sequence-specific DNA binding [GO:0003700]	cytosol [GO:0005829]	bsdA yclA BSU03620	0	0	0	0	0	0	0	0	0	0	0	0	0	0	0	0	0	0	0	0	0	0	0	0	0	0	0	0	0	0	0	0	0	0	0	0	0	0	0	0	0	0
P94404	PADL_BACSU	Probable UbiX-like flavin prenyltransferase (EC 2.5.1.129) (4-hydroxybenzoate decarboxylase subunit B) (Phenolic acid decarboxylase subunit B)	204	coenzyme biosynthetic process [GO:0009108]; response to toxic substance [GO:0009636]	carboxy-lyase activity [GO:0016831]; prenyltransferase activity [GO:0004659]		bsdB yclB BSU03630	0	0	0	0	0	0	0	0	0	0	0	0	0	0	0	0	0	0	0	0	0	0	0	0	0	0	0	0	0	0	0	0	0	0	0	0	0	0	0	0	0	0
P94405	YCLC_BACSU	Phenolic acid decarboxylase subunit C (PAD) (EC 4.1.1.-) (4-hydroxybenzoate decarboxylase subunit C) (4-hydroxybenzoate DC) (EC 4.1.1.61) (Vanillate decarboxylase subunit C)	473	aromatic compound catabolic process [GO:0019439]; response to toxic substance [GO:0009636]	4-hydroxybenzoate decarboxylase activity [GO:0018799]; carboxy-lyase activity [GO:0016831]; FMN binding [GO:0010181]; metal ion binding [GO:0046872]; oxidoreductase activity [GO:0016491]	cytoplasm [GO:0005737]	bsdC yclC BSU03640	0	0	0	0	0	0	0	0	0	0	0	0	0	0	0	0	0	0	0	0	0	0	0	0	0	0	0	0	0	0	0	0	0	0	0	0	0	0	0	0	0	0
C0H3U9	BSDD_BACSU	Phenolic acid decarboxylase subunit D (PAD) (EC 4.1.1.-) (4-hydroxybenzoate decarboxylase subunit D) (4-hydroxybenzoate DC) (EC 4.1.1.61) (Phenylacrylic acid decarboxylase subunit D) (Vanillate decarboxylase subunit D)	75	aromatic compound catabolic process [GO:0019439]; response to toxic substance [GO:0009636]	4-hydroxybenzoate decarboxylase activity [GO:0018799]		bsdD BSU03651 BSU03650	0	0	0	0	0	0	0	0	0	0	0	0	0	0	0	0	0	0	0	0	0	0	0	0	0	0	0	0	0	0	0	0	0	0	0	0	0	0	0	0	0	0
P42982	BSHA_BACSU	N-acetyl-alpha-D-glucosaminyl L-malate synthase (GlcNAc-Mal synthase) (EC 2.4.1.-) (L-malic acid glycosyltransferase BshA)	377	bacillithiol biosynthetic process [GO:0071793]	nucleotide binding [GO:0000166]; transferase activity, transferring glycosyl groups [GO:0016757]		bshA jojH ypjH BSU22460	0	0	0	0	0	0	0	0	0	0	0	0	0	0	0	0	0	0	0	0	0	0	0	0	0	0	0	0	0	0	0	0	0	0	0	0	0	0	0	0	0	0
P42981	BSHB1_BACSU	N-acetyl-alpha-D-glucosaminyl L-malate deacetylase 1 (GlcNAc-Mal deacetylase 1) (EC 3.5.1.-)	236	bacillithiol biosynthetic process [GO:0071793]	deacetylase activity [GO:0019213]; metal ion binding [GO:0046872]		bshB1 jojG ypjG BSU22470	0	0	0	0	0	0	0	0	0	0	0	0	0	0	0	0	0	0	0	0	0	0	0	0	0	0	0	0	0	0	0	0	0	0	0	0	0	0	0	0	0	0
O31857	BSHB2_BACSU	Probable N-acetyl-alpha-D-glucosaminyl L-malate deacetylase 2 (GlcNAc-Mal deacetylase 2) (EC 3.5.1.-)	221		hydrolase activity [GO:0016787]; metal ion binding [GO:0046872]		bshB2 yojG BSU19460	0	0	0	0	0	0	0	3.3	0	0	0	0	0	0	0	0	0	0	0	0	0	0	0	0	0	0	0	0	0	0	0	0	0	0	0	0	0	0	0	0	2.3	0
P55342	BSHC_BACSU	Putative cysteine ligase BshC (EC 6.-.-.-)	539		ligase activity [GO:0016874]		bshC yllA BSU15120	0	0	0	0	0	0	0	0	0	0	0	0	0	0	0	0	0	0	0	0	0	0	0	0	0	0	0	0	0	0	0	0	0	0	0	0	0	0	0	0	0	0
O32150	BSN2_BACSU	Extracellular ribonuclease (EC 3.1.-.-)	288		nuclease activity [GO:0004518]	extracellular region [GO:0005576]	bsn yurI BSU32540	0	0	0	0	0	0	0	0	0	0	0	0	0	0	0	0	0	0	0	0	0	0	0	0	0	0	0	0	0	0	0	0	0	0	0	0	0	0	0	0	0	0
P40408	BTR_BACSU	HTH-type transcriptional activator Btr (Bacillibactin transport regulator)	529	transcription, DNA-templated [GO:0006351]	sequence-specific DNA binding [GO:0043565]; transcription factor activity, sequence-specific DNA binding [GO:0003700]	cytoplasm [GO:0005737]	btr ybbB yzbC BSU01640	0	0	0	0	0	0	0	0	0	0	0	0	0	0	0	0	0	0	0	0	0	0	0	0	0	0	0	0	0	0	0	0	0	0	0	0	0	0	0	0	0	0
P54532	BUK_BACSU	Probable butyrate kinase (BK) (EC 2.7.2.7) (Branched-chain carboxylic acid kinase)	363		ATP binding [GO:0005524]; butyrate kinase activity [GO:0047761]	cytoplasm [GO:0005737]	buk yqiU BSU24070	0	0	0	0	0	0	0	0	0	0	0	0	0	0	0	0	0	0	0	0	0	0	0	0	0	0	0	0	0	0	0	0	0	0	0	0	0	0	0	0	0	0
O32219	CADA_BACSU	Cadmium, zinc and cobalt-transporting ATPase (EC 3.6.3.3) (EC 3.6.3.5)	702	cobalt ion transport [GO:0006824]; copper ion transport [GO:0006825]; response to cadmium ion [GO:0046686]	ATP binding [GO:0005524]; cadmium-exporting ATPase activity [GO:0008551]; metal ion binding [GO:0046872]; zinc-exporting ATPase activity [GO:0016463]	integral component of membrane [GO:0016021]; plasma membrane [GO:0005886]	cadA yvgW BSU33490	0	0	0	0	0	0	0	0	0	0	0	0	0	0	0	0	0	0	0	0	0	0	0	0	0	0	0	0	0	0	0	0	0	0	0	0	0	0	0	0	0	0
P94388	CAH_BACSU	Cephalosporin-C deacetylase (EC 3.1.1.41) (Acetylxylan esterase) (EC 3.1.1.72)	318	cellulose catabolic process [GO:0030245]	acetylxylan esterase activity [GO:0046555]; cephalosporin-C deacetylase activity [GO:0047739]	cytoplasm [GO:0005737]	cah BSU03180	0	0	0	0	0	0	0	0	0	7.83	0	13.25	0	0	0	0	0	0	0	0	0	0	0	11.3	0	0	0	0	0	0	0	0	0	0	0	0	0	0	0	0	0	0
P96738	CAPA_BACSU	PGA biosynthesis protein CapA	380				capA pgsA ywtB BSU35880	0	0	0	0	0	0	0	0	0	0	0	0	0	0	0	0	0	0	0	0	0	0	0	0	0	0	0	0	0	0	0	0	0	0	0	0	0	0	0	0	0	0
P96736	CAPB_BACSU	PGA synthase CapB (EC 6.3.2.-) (Gamma-polyglutamic acid synthase)	393	capsule polysaccharide biosynthetic process [GO:0045227]	ATP binding [GO:0005524]; ligase activity [GO:0016874]	membrane [GO:0016020]	capB pgsB ywsC BSU35900	0	0	0	0	0	0	0	0	0	0	0	0	0	0	0	0	0	0	0	0	0	0	0	0	0	0	0	0	0	0	0	0	0	0	0	0	0	0	0	0	0	0
P96737	CAPC_BACSU	PGA biosynthesis protein CapC	149	capsule polysaccharide biosynthetic process [GO:0045227]		membrane [GO:0016020]	capC pgsC ywtA BSU35890	0	0	0	0	0	0	0	0	0	0	0	0	0	0	0	0	0	0	0	0	0	0	0	0	0	0	0	0	0	0	0	0	0	0	0	0	0	0	0	0	0	0
P36838	CARX_BACSU	Carbamoyl-phosphate synthase arginine-specific small chain (EC 6.3.5.5) (Carbamoyl-phosphate synthetase glutamine chain)	353	'de novo' pyrimidine nucleobase biosynthetic process [GO:0006207]; arginine biosynthetic process [GO:0006526]; glutamine metabolic process [GO:0006541]	ATP binding [GO:0005524]; carbamoyl-phosphate synthase (glutamine-hydrolyzing) activity [GO:0004088]		carA cpaA BSU11230	0	0	0	0	0	0	0	0	0	0	0	0	0	0	0	0	0	0	0	0	0	0	0	0	0	0	0	0	0	0	0	0	0	0	0	0	0	0	0	0	0	0
P18185	CARY_BACSU	Carbamoyl-phosphate synthase arginine-specific large chain (EC 6.3.5.5) (Carbamoyl-phosphate synthetase ammonia chain)	1030	arginine biosynthetic process [GO:0006526]	ATP binding [GO:0005524]; carbamoyl-phosphate synthase (glutamine-hydrolyzing) activity [GO:0004088]; metal ion binding [GO:0046872]		carB cpaB BSU11240	0	0	0	0	0	0	0	0	0	0	0	0	0	0	0	0	0	0	0	0	0	0	0	0	0	0	0	0	0	0	0	0	0	0	0	0	0	0	0	0	0	0
P54720	CATD_BACSU	Putative oxidoreductase CatD (EC 1.-.-.-)	134	aromatic compound catabolic process [GO:0019439]; response to toxic substance [GO:0009636]	oxidoreductase activity [GO:0016491]	integral component of membrane [GO:0016021]; plasma membrane [GO:0005886]	catD yfiD BSU08230	0	0	0	0	0	0	0	0	0	0	0	0	0	0	0	0	0	0	0	0	0	0	0	0	0	0	0	0	0	0	0	0	0	0	0	0	0	0	0	0	0	0
P54721	CADE_BACSU	Catechol-2,3-dioxygenase (EC 1.13.11.2) (Catechol-induced ring cleavage extradiol dioxygenase)	285	aromatic compound catabolic process [GO:0019439]; response to toxic substance [GO:0009636]	catechol 2,3-dioxygenase activity [GO:0018577]; ferrous iron binding [GO:0008198]		catE yfiE BSU08240	0	0	0	0	0	0	0	0	0	0	0	0	0	0	0	0	0	0	0	0	0	0	0	0	0	0	0	0	0	0	0	0	0	0	0	0	0	0	0	0	0	0
P42977	CCA_BACSU	CCA-adding enzyme (EC 2.7.7.72) (CCA tRNA nucleotidyltransferase) (tRNA CCA-pyrophosphorylase) (tRNA adenylyl-/cytidylyl- transferase) (tRNA nucleotidyltransferase) (tRNA-NT)	397	RNA repair [GO:0042245]; tRNA 3'-terminal CCA addition [GO:0001680]	ATP:3'-cytidine-cytidine-tRNA adenylyltransferase activity [GO:0052929]; ATP binding [GO:0005524]; CTP:3'-cytidine-tRNA cytidylyltransferase activity [GO:0052928]; CTP:tRNA cytidylyltransferase activity [GO:0052927]; metal ion binding [GO:0046872]; RNA binding [GO:0003723]; tRNA cytidylyltransferase activity [GO:0016437]		cca papS ypjI BSU22450	0	0	0	0	0	0	0	0	0	0	0	0	0	0	0	0	0	0	0	0	0	0	0	0	0	0	0	0	0	0	0	0	0	0	0	0	0	0	0	0	0	0
P24469	C550_BACSU	Cytochrome c-550 (Cytochrome c A)	120	oxidation-reduction process [GO:0055114]	electron carrier activity [GO:0009055]; heme binding [GO:0020037]; iron ion binding [GO:0005506]	integral component of membrane [GO:0016021]; plasma membrane [GO:0005886]	cccA BSU25190	0	0	0	0	0	0	0	0	0	0	0	0	0	0	0	0	0	0	0	0	0	0	0	0	0	0	0	0	0	0	0	0	0	0	0	0	0	0	0	0	0	0
O34594	CY551_BACSU	Cytochrome c-551 (Cytochrome c B) (Cytochrome c551)	112	oxidation-reduction process [GO:0055114]	electron carrier activity [GO:0009055]; heme binding [GO:0020037]; iron ion binding [GO:0005506]	integral component of membrane [GO:0016021]; plasma membrane [GO:0005886]	cccB BSU35270	0	0	0	0	0	0	0	0	0	0	0	0	0	0	0	0	0	0	0	0	0	0	0	0	0	0	0	0	0	0	0	0	0	0	0	0	0	0	0	0	0	0
P45706	CCDA_BACSU	Cytochrome c-type biogenesis protein CcdA	235	cytochrome complex assembly [GO:0017004]; oxidation-reduction process [GO:0055114]; sporulation resulting in formation of a cellular spore [GO:0030435]		integral component of membrane [GO:0016021]; plasma membrane [GO:0005886]	ccdA BSU17930	0	0	0	0	0	0	0	0	0	0	0	0	0	0	0	0	0	0	0	0	0	0	0	0	0	0	0	0	0	0	0	0	0	0	0	0	0	0	0	0	0	0
P45709	CCDB_BACSU	Protein CcdB	120	phosphorelay signal transduction system [GO:0000160]		intracellular [GO:0005622]	ccdB yneI yoxH BSU17940	0	0	0	0	0	0	0	0	0	0	0	0	0	0	0	0	0	0	0	0	0	0	0	0	0	0	0	0	0	0	0	0	0	0	0	0	0	0	0	0	0	0
P45710	CCDC_BACSU	Protein CcdC	160			integral component of membrane [GO:0016021]; plasma membrane [GO:0005886]	ccdC yneJ yoxI BSU17950	0	0	0	0	0	0	0	0	0	0	0	0	0	0	0	0	0	0	0	0	0	0	0	0	0	0	0	0	0	0	0	0	0	0	0	0	0	0	0	0	0	0
P25144	CCPA_BACSU	Catabolite control protein A (Glucose-resistance amylase regulator)	334	regulation of transcription, DNA-templated [GO:0006355]; transcription, DNA-templated [GO:0006351]	DNA binding [GO:0003677]		ccpA alsA amyR graR BSU29740	0	0	0	0	0	0	0	0	0	0	0	0	0	0	0	0	0	0	0	0	0	0	0	0	0	0	0	0	0	0	0	0	0	0	0	0	0	0	0	0	0	0
P37517	CCPB_BACSU	Catabolite control protein B	311	regulation of transcription, DNA-templated [GO:0006355]; transcription, DNA-templated [GO:0006351]	DNA binding [GO:0003677]		ccpB yyaG BSU40870	0	0	0	0	0	0	0	0	0	0	0	0	0	0	0	0	0	0	0	0	0	0	0	0	0	0	0	0	0	0	0	0	0	0	0	0	0	0	0	0	0	0
O34994	CCPN_BACSU	Transcriptional repressor CcpN (Catabolite control protein N) (Control catabolite protein of gluconeogenesis)	212	carbon catabolite repression of transcription [GO:0045013]; transcription, DNA-templated [GO:0006351]	DNA binding [GO:0003677]		ccpN yqzB BSU25250	0	0	0	0	0	0	0	0	0	0	0	0	0	0	0	0	0	0	0	0	0	0	0	0	0	0	0	0	0	0	0	0	0	0	0	0	0	0	0	0	0	0
Q45589	CDAA_BACSU	Cyclic di-AMP synthase CdaA (c-di-AMP synthase) (EC 2.7.7.85) (Diadenylate cyclase) (DAC)	273		adenylate cyclase activity [GO:0004016]; ATP binding [GO:0005524]; nucleotidyltransferase activity [GO:0016779]	integral component of plasma membrane [GO:0005887]	cdaA ybbP BSU01750	0	0	0	0	0	0	0	0	0	0	0	0	0	0	0	0	0	0	0	0	0	0	0	0	0	0	0	0	0	0	0	0	0	0	0	0	0	0	0	0	0	0
O34659	CDAR_BACSU	CdaA regulatory protein CdaR (YbbR-like domain-containing protein YbbR) (c-di-AMP synthase A regulator)	483	positive regulation of adenylate cyclase activity [GO:0045762]		integral component of membrane [GO:0016021]; plasma membrane [GO:0005886]	cdaR ybbR BSU01760	0	0	0	0	0	0	0	0	0	0	0	0	0	0	0	0	0	0	0	0	0	0	0	0	0	0	0	0	0	0	0	0	0	0	0	0	0	0	0	0	0	0
O31854	CDAS_BACSU	Cyclic di-AMP synthase CdaS (c-di-AMP synthase) (EC 2.7.7.85) (Diadenylate cyclase) (DAC)	207		adenylate cyclase activity [GO:0004016]; ATP binding [GO:0005524]; nucleotidyltransferase activity [GO:0016779]		cdaS dacB yojJ BSU19430	0	0	0	0	0	0	0	0	0	0	0	0	0	0	0	0	0	0	0	0	0	0	0	0	0	0	0	0	0	0	0	0	0	0	0	0	0	0	0	0	0	0
P19079	CDD_BACSU	Cytidine deaminase (CDA) (EC 3.5.4.5) (Cytidine aminohydrolase)	136	cytidine deamination [GO:0009972]	cytidine deaminase activity [GO:0004126]; zinc ion binding [GO:0008270]	cytosol [GO:0005829]	cdd BSU25300	0	0	0	0	0	0	0	0	0	0	0	0	0	0	0	0	0	0	0	0	0	0	0	0	0	0	0	0	0	0	0	0	0	0	0	0	0	0	0	0	0	0
O32085	CDOA_BACSU	Cysteine dioxygenase (CDO) (EC 1.13.11.20)	161		cysteine dioxygenase activity [GO:0017172]; iron ion binding [GO:0005506]		cdoA yubC BSU31140	0	0	0	0	0	0	0	0	0	0	0	0	0	0	0	0	0	0	0	0	0	0	0	0	0	0	0	0	0	0	0	0	0	0	0	0	0	0	0	0	0	0
O31752	CDSA_BACSU	Phosphatidate cytidylyltransferase (EC 2.7.7.41) (CDP-DAG synthase) (CDP-DG synthase) (CDP-diacylglycerol synthase) (CDS) (CDP-diglyceride pyrophosphorylase) (CDP-diglyceride synthase) (CTP:phosphatidate cytidylyltransferase)	269	CDP-diacylglycerol biosynthetic process [GO:0016024]; phosphatidylglycerol biosynthetic process [GO:0006655]	phosphatidate cytidylyltransferase activity [GO:0004605]	integral component of membrane [GO:0016021]; membrane [GO:0016020]; plasma membrane [GO:0005886]	cdsA BSU16540	0	0	0	0	0	0	0	0	0	0	0	0	0	0	0	0	0	0	0	0	0	0	0	0	0	0	0	0	0	0	0	0	0	0	0	0	0	0	0	0	0	0
P42089	CGEA_BACSU	Protein CgeA	133				cgeA cgeAA BSU19780	0	0	0	0	0	0	0	0	0	0	0	0	0	0	0	0	0	0	0	0	0	0	0	0	0	0	0	0	0	0	0	0	0	0	0	0	0	0	0	0	0	0
P42090	CGEB_BACSU	Protein CgeB	317				cgeB cgeAB BSU19790	0	0	0	0	0	0	0	0	0	0	0	0	0	0	0	0	0	0	0	0	0	0	0	0	0	0	0	0	0	0	0	0	0	0	0	0	0	0	0	0	0	0
P42091	CGEC_BACSU	Protein CgeC	101				cgeC cgeBA BSU19770	0	0	0	0	0	0	0	0	0	0	0	0	0	0	0	0	0	0	0	0	0	0	0	0	0	0	0	0	0	0	0	0	0	0	0	0	0	0	0	0	0	0
P42092	CGED_BACSU	Protein CgeD	426				cgeD cgeBB BSU19760	0	0	0	0	0	0	0	0	0	0	0	0	0	0	0	0	0	0	0	0	0	0	0	0	0	0	0	0	0	0	0	0	0	0	0	0	0	0	0	0	0	0
P42093	CGEE_BACSU	Uncharacterized N-acetyltransferase CgeE (EC 2.3.1.-)	259		N-acetyltransferase activity [GO:0008080]	cytoplasm [GO:0005737]	cgeE cgeBC BSU19750	0	0	0	0	0	0	0	0	0	0	0	0	0	0	0	0	0	0	0	0	0	0	0	0	0	0	0	0	0	0	0	0	0	0	0	0	0	0	0	0	0	0
O32253	CGGR_BACSU	Central glycolytic genes regulator	340	regulation of transcription, DNA-templated [GO:0006355]; transcription, DNA-templated [GO:0006351]	carbohydrate binding [GO:0030246]; DNA binding [GO:0003677]		cggR yvbQ BSU33950	0	0	0	0	0	0	0	0	0	0	0	0	0	0	0	0	0	0	0	0	0	0	0	0	0	0	0	0	0	0	0	0	0	0	0	0	0	0	0	0	0	0
O34840	CHAA_BACSU	Ca(2+)/H(+) antiporter ChaA	351	calcium ion transmembrane transport [GO:0070588]	calcium:proton antiporter activity [GO:0015369]	integral component of plasma membrane [GO:0005887]	chaA yfkE BSU07920	0	0	0	0	0	0	0	0	0	0	0	0	0	0	0	0	0	0	0	0	0	0	0	0	0	0	0	0	0	0	0	0	0	0	0	0	0	0	0	0	0	0
P29072	CHEA_BACSU	Chemotaxis protein CheA (EC 2.7.13.3)	672	chemotaxis [GO:0006935]	ATP binding [GO:0005524]; phosphorelay sensor kinase activity [GO:0000155]	cytoplasm [GO:0005737]; membrane [GO:0016020]	cheA cheN BSU16430	0	0	0	0	0	0	0	0	0	0	0	0	0	0	0	0	0	0	0	0	0	0	0	0	0	0	0	0	0	0	0	0	0	0	0	0	0	0	0	0	0	0
Q05522	CHEB_BACSU	Chemotaxis response regulator protein-glutamate methylesterase (EC 3.1.1.61)	357	chemotaxis [GO:0006935]	phosphorelay response regulator activity [GO:0000156]; protein-glutamate methylesterase activity [GO:0008984]	cytoplasm [GO:0005737]	cheB cheL BSU16420	0	0	0	0	0	0	0	0	0	0	0	0	0	0	0	0	0	0	0	0	0	0	0	0	0	0	0	0	0	0	0	0	0	0	0	0	0	0	0	0	0	0
P40403	CHEC_BACSU	CheY-P phosphatase CheC (EC 3.-.-.-)	209	positive chemotaxis [GO:0050918]	hydrolase activity [GO:0016787]		cheC ylxJ BSU16450	0	0	0	0	0	0	0	0	0	0	0	0	0	0	0	0	0	0	0	0	0	0	0	0	0	0	0	0	0	0	0	0	0	0	0	0	0	0	0	0	0	0
P40404	CHED_BACSU	Chemoreceptor glutamine deamidase CheD (EC 3.5.1.44)	166	chemotaxis [GO:0006935]	protein-glutamine glutaminase activity [GO:0050568]		cheD ylxK BSU16460	0	0	0	0	0	0	0	0	0	0	0	0	0	0	0	0	0	0	0	0	0	0	0	0	0	0	0	0	0	0	0	0	0	0	0	0	0	0	0	0	0	0
P31105	CHER_BACSU	Chemotaxis protein methyltransferase (EC 2.1.1.80)	256	chemotaxis [GO:0006935]	protein-glutamate O-methyltransferase activity [GO:0008983]		cheR BSU22720	0	0	0	0	0	0	0	0	0	0	0	0	0	0	0	0	0	0	0	0	0	0	0	0	0	0	0	0	0	0	0	0	0	0	0	0	0	0	0	0	0	0
P37599	CHEV_BACSU	Chemotaxis protein CheV	303	chemotaxis [GO:0006935]; phosphorelay signal transduction system [GO:0000160]	signal transducer activity [GO:0004871]	cytosol [GO:0005829]	cheV BSU14010	0	0	0	0	0	0	0	0	0	0	0	0	0	0	0	0	0	0	0	0	0	0	0	0	0	0	0	0	0	0	0	0	3.5	0	2.7	0	0	0	0	0	0	0
P39802	CHEW_BACSU	Chemotaxis protein CheW (Coupling protein CheW)	156	chemotaxis [GO:0006935]; chemotaxis to oxidizable substrate [GO:0042333]	signal transducer activity [GO:0004871]	cytosol [GO:0005829]	cheW BSU16440	0	0	0	0	0	0	0	0	0	0	0	0	0	0	0	0	0	0	0	0	0	0	0	0	0	0	0	0	0	0	0	0	0	0	0	0	0	0	0	0	0	0
P24072	CHEY_BACSU	Chemotaxis protein CheY	120	chemotaxis [GO:0006935]; phosphorelay signal transduction system [GO:0000160]	metal ion binding [GO:0046872]	cytoplasm [GO:0005737]	cheY cheB BSU16330	0	0	0	0	0	0	0	0	0	0	0	0	0	0	0	0	0	0	0	0	0	0	0	0	0	0	0	0	0	0	0	0	0	0	0	0	0	0	0	0	0	0
P39591	CIDA_BACSU	Holin-like protein CidA	128	cytolysis [GO:0019835]		integral component of membrane [GO:0016021]; plasma membrane [GO:0005886]	cidA ywbH BSU38320 ipa-23r	0	0	0	0	0	0	0	0	0	0	0	0	0	0	0	0	0	0	0	0	0	0	0	0	0	0	0	0	0	0	0	0	0	0	0	0	0	0	0	0	0	0
P94363	CIMH_BACSU	Citrate/malate transporter (Citrate/malate-proton symporter)	450	citrate metabolic process [GO:0006101]	organic anion transmembrane transporter activity [GO:0008514]; symporter activity [GO:0015293]	integral component of membrane [GO:0016021]; plasma membrane [GO:0005886]	cimH yxkJ BSU38770	0	0	0	0	0	0	0	0	0	0	0	0	0	0	0	0	0	0	0	0	0	0	0	0	0	0	0	0	0	0	0	0	0	0	0	0	0	0	0	0	0	0
P46323	CINA_BACSU	Putative competence-damage inducible protein	416				cinA ymfO yzlB BSU16930	0	0	0	0	0	0	0	0	0	0	0	0	0	0	0	0	0	0	0	0	0	0	0	0	0	0	0	0	0	0	0	0	0	0	0	0	0	0	0	0	0	0
P17867	CISA_BACSU	Putative DNA recombinase (Stage IV sporulation protein CA)	500	DNA integration [GO:0015074]	DNA binding [GO:0003677]; recombinase activity [GO:0000150]		cisA spoIVCA BSU25770	0	0	0	0	0	0	0	0	0	0	0	0	0	0	0	0	0	0	0	0	0	0	0	0	0	0	0	0	0	0	0	0	0	0	0	0	0	0	0	0	0	0
P39119	CISY_BACSU	Citrate synthase 1 (EC 2.3.3.16) (Citrate synthase I)	366	tricarboxylic acid cycle [GO:0006099]	transferase activity, transferring acyl groups, acyl groups converted into alkyl on transfer [GO:0046912]		citA BSU09440	0	0	0	0	0	0	0	0	0	0	0	0	0	0	0	0	0	0	0	0	0	0	0	0	0	0	0	0	0	0	0	0	0	0	0	0	0	0	0	0	0	0
P09339	ACNA_BACSU	Aconitate hydratase A (ACN) (Aconitase) (EC 4.2.1.3) ((2R,3S)-2-methylisocitrate dehydratase) ((2S,3R)-3-hydroxybutane-1,2,3-tricarboxylate dehydratase) (Iron-responsive protein-like) (IRP-like) (Probable 2-methyl-cis-aconitate hydratase) (EC 4.2.1.99) (RNA-binding protein)	909	propionate metabolic process, methylcitrate cycle [GO:0019679]; regulation of sporulation [GO:0043937]; tricarboxylic acid cycle [GO:0006099]	2-methylisocitrate dehydratase activity [GO:0047456]; 4 iron, 4 sulfur cluster binding [GO:0051539]; aconitate hydratase activity [GO:0003994]; metal ion binding [GO:0046872]; mRNA 3'-UTR binding [GO:0003730]; mRNA binding [GO:0003729]		citB BSU18000	0	0	0	3.2	0	0	0	0	0	0	0	18.53	0	0	0	0	0	0	0	0	0	0	0	0	0	0	0	0	0	20	0	0	0	0	0	0	0	0	0	0	0	0
P55069	CITM_BACSU	Mg(2+)/citrate complex secondary transporter	433	anion transmembrane transport [GO:0098656]; citrate metabolic process [GO:0006101]	citrate transmembrane transporter activity [GO:0015137]; symporter activity [GO:0015293]; transporter activity [GO:0005215]	integral component of membrane [GO:0016021]; plasma membrane [GO:0005886]	citM yflO BSU07610	0	0	0	0	0	0	0	0	0	0	0	0	0	0	0	0	0	0	0	0	0	0	0	0	0	0	0	0	0	0	0	0	0	0	0	0	0	0	0	0	0	0
P42308	CITN_BACSU	Citrate transporter	426	anion transmembrane transport [GO:0098656]; citrate metabolic process [GO:0006101]	citrate transmembrane transporter activity [GO:0015137]; symporter activity [GO:0015293]; transporter activity [GO:0005215]	integral component of membrane [GO:0016021]; plasma membrane [GO:0005886]	citN citH yxiQ BSU39060 N15CR	0	0	0	0	0	0	0	0	0	0	0	0	0	0	0	0	0	0	0	0	0	0	0	0	0	0	0	0	0	0	0	0	0	0	0	0	0	0	0	0	0	0
P39127	CITR_BACSU	HTH-type transcriptional regulator CitR (Citrate synthase I repressor)	291	transcription, DNA-templated [GO:0006351]	DNA binding [GO:0003677]; transcription factor activity, sequence-specific DNA binding [GO:0003700]	cytoplasm [GO:0005737]	citR BSU09430	0	0	0	0	0	0	0	0	0	0	0	0	0	0	0	0	0	0	0	0	0	0	0	0	0	0	0	0	0	0	0	0	0	0	0	0	0	0	0	0	0	0
O34427	CITS_BACSU	Sensor protein CitS (EC 2.7.13.3)	542		ATP binding [GO:0005524]; phosphorelay sensor kinase activity [GO:0000155]	integral component of membrane [GO:0016021]; intracellular [GO:0005622]; plasma membrane [GO:0005886]	citS yflR BSU07580	0	0	0	0	0	0	0	0	0	0	0	0	0	0	0	0	0	0	0	0	0	0	0	0	0	0	0	0	0	0	0	0	0	0	0	0	0	0	0	0	0	0
O34534	CITT_BACSU	Transcriptional regulatory protein CitT	226	phosphorelay signal transduction system [GO:0000160]; regulation of transcription, DNA-templated [GO:0006355]; response to external stimulus [GO:0009605]; transcription, DNA-templated [GO:0006351]	DNA binding [GO:0003677]; nucleic acid binding transcription factor activity [GO:0001071]	cytoplasm [GO:0005737]	citT yflQ BSU07590	0	0	0	0	0	0	0	0	0	0	0	0	0	0	0	0	0	0	0	0	0	0	0	0	0	0	0	0	0	0	0	0	0	0	0	0	0	0	0	0	0	0
P39120	CISY2_BACSU	Citrate synthase 2 (EC 2.3.3.16) (Citrate synthase II)	372	tricarboxylic acid cycle [GO:0006099]	transferase activity, transferring acyl groups, acyl groups converted into alkyl on transfer [GO:0046912]	cytoplasm [GO:0005737]	citZ citA2 BSU29140	0	0	0	0	0	0	0	0	0	0	0	5.87	0	0	0	4.17	0	0	0	0	0	0	0	0	0	0	3.5	2.6	0	0	0	0	0	0	0	0	0	0	8.3	0	0	0
P37571	CLPC_BACSU	Negative regulator of genetic competence ClpC/MecB	810	establishment of competence for transformation [GO:0030420]; protein metabolic process [GO:0019538]; regulation of transcription, DNA-templated [GO:0006355]; transcription, DNA-templated [GO:0006351]	ATP binding [GO:0005524]		clpC mecB BSU00860	2.9	3.2	3.1	2.8	7.88	0	0	0	4.41	0	0	0	3.88	2.82	2.51	0	0	0	0	0	0	0	0	0	0	0	5.4	2.6	0	3.1	0	0	0	0	0	20	0	0	0	0	40.6	11.5
O31673	CLPE_BACSU	ATP-dependent Clp protease ATP-binding subunit ClpE (ATPase ClpE) (Heat shock protein HSP1)	699		ATP binding [GO:0005524]; metal ion binding [GO:0046872]		clpE BSU13700	0	0	4.6	0	0	0	0	0	0	0	0	0	0	0	0	0	0	0	0	0	0	0	0	0	0	0	0	0	0	0	20	0	0	0	0	20	0	0	0	20	0	0
P80244	CLPP_BACSU	ATP-dependent Clp protease proteolytic subunit (EC 3.4.21.92) (Caseinolytic protease) (Endopeptidase Clp) (Stress protein G7)	197		ATP-dependent peptidase activity [GO:0004176]; serine-type endopeptidase activity [GO:0004252]	cytoplasm [GO:0005737]	clpP yvdN BSU34540	11	2.73	3	0	2.74	0	0	0	0	0	0	0	0	0	0	4.33	0	0	0	0	0	3.2	0	7.86	0	0	4.8	3.4	0	0	0	0	3.5	0	0	0	0	0	0	0	3.4	0
P39070	CLPQ_BACSU	ATP-dependent protease subunit ClpQ (EC 3.4.21.-)	181	proteolysis involved in cellular protein catabolic process [GO:0051603]	metal ion binding [GO:0046872]; serine-type peptidase activity [GO:0008236]; threonine-type endopeptidase activity [GO:0004298]	HslUV protease complex [GO:0009376]; proteasome core complex [GO:0005839]	clpQ codW hslV BSU16150	0	0	0	0	0	0	0	0	0	0	0	0	0	0	0	0	0	0	0	0	0	0	0	0	0	0	0	0	0	0	0	0	0	0	0	0	0	0	0	0	0	0
P50866	CLPX_BACSU	ATP-dependent Clp protease ATP-binding subunit ClpX	420	protein catabolic process [GO:0030163]; protein folding [GO:0006457]	ATP binding [GO:0005524]; protein dimerization activity [GO:0046983]; unfolded protein binding [GO:0051082]; zinc ion binding [GO:0008270]		clpX BSU28220	0	0	0	0	0	0	0	0	2.99	0	0	0	0	0	0	0	0	0	0	0	0	0	0	0	0	0	0	0	0	0	0	0	0	0	0	0	0	0	0	0	0	0
P39778	CLPY_BACSU	ATP-dependent protease ATPase subunit ClpY	467		ATPase activity [GO:0016887]; ATP binding [GO:0005524]; peptidase activity, acting on L-amino acid peptides [GO:0070011]	HslUV protease complex [GO:0009376]	clpY codX hslU BSU16160	0	0	3.9	0	0	0	0	0	0	0	0	0	0	0	0	0	0	0	0	0	0	0	0	0	0	0	0	0	0	0	0	0	0	0	0	0	0	0	0	0	0	0
P71040	CLSA_BACSU	Major cardiolipin synthase ClsA (CL synthase 2) (EC 2.7.8.-)	482	cardiolipin biosynthetic process [GO:0032049]; sporulation [GO:0043934]; transport [GO:0006810]	cardiolipin synthase activity [GO:0008808]	integral component of membrane [GO:0016021]; membrane [GO:0016020]; plasma membrane [GO:0005886]	clsA ywnE BSU36590	0	0	0	0	0	0	0	0	0	0	0	0	0	0	0	0	0	0	0	0	0	0	0	0	0	0	0	0	0	0	0	0	0	0	0	0	0	0	0	0	0	0
P45865	CLSB_BACSU	Minor cardiolipin synthase ClsB	398	cardiolipin biosynthetic process [GO:0032049]; sporulation [GO:0043934]	cardiolipin synthase activity [GO:0008808]	integral component of membrane [GO:0016021]; membrane [GO:0016020]; plasma membrane [GO:0005886]	clsB ywjE BSU37190	0	0	0	0	0	0	0	0	0	0	0	0	0	0	0	0	0	0	0	0	0	0	0	0	0	0	0	0	0	0	0	0	0	0	0	0	0	0	0	0	0	0
P38493	KCY_BACSU	Cytidylate kinase (CK) (EC 2.7.4.25) (Cytidine monophosphate kinase) (CMP kinase)	224	nucleotide phosphorylation [GO:0046939]; pantothenate biosynthetic process from valine [GO:0033317]	ATP binding [GO:0005524]; cytidylate kinase activity [GO:0004127]; pantoate-beta-alanine ligase activity [GO:0004592]	cytosol [GO:0005829]	cmk jofC ypfC BSU22890	0	0	0	0	0	0	0	0	0	0	0	0	0	0	0	0	0	0	0	0	0	0	0	0	0	0	0	0	0	0	0	0	0	0	0	0	0	0	0	0	0	0
P54556	COAA_BACSU	Pantothenate kinase (EC 2.7.1.33) (Pantothenic acid kinase)	319	coenzyme A biosynthetic process [GO:0015937]	ATP binding [GO:0005524]; pantothenate kinase activity [GO:0004594]	cytosol [GO:0005829]	coaA yqjS BSU23760	0	0	0	0	0	0	0	0	0	0	0	0	0	0	0	0	0	0	0	0	0	0	0	0	0	0	0	0	0	0	0	0	0	0	0	0	0	0	0	0	0	0
O35033	COABC_BACSU	Probable coenzyme A biosynthesis bifunctional protein CoaBC (DNA/pantothenate metabolism flavoprotein) [Includes: Phosphopantothenoylcysteine decarboxylase (PPCDC) (EC 4.1.1.36) (CoaC); Phosphopantothenate--cysteine ligase (EC 6.3.2.5) (CoaB) (PPC synthetase) (PPCS) (Phosphopantothenoylcysteine synthase)]	406	coenzyme A biosynthetic process [GO:0015937]; pantothenate catabolic process [GO:0015941]	FMN binding [GO:0010181]; metal ion binding [GO:0046872]; phosphopantothenate--cysteine ligase activity [GO:0004632]; phosphopantothenoylcysteine decarboxylase activity [GO:0004633]		coaBC yloI BSU15700	0	0	0	0	0	0	0	0	0	0	0	0	0	0	0	0	0	0	0	0	0	0	0	0	0	0	0	0	0	0	0	0	0	0	0	0	0	0	0	0	0	0
O34797	COAD_BACSU	Phosphopantetheine adenylyltransferase (EC 2.7.7.3) (Dephospho-CoA pyrophosphorylase) (Pantetheine-phosphate adenylyltransferase) (PPAT)	161	coenzyme A biosynthetic process [GO:0015937]	ATP binding [GO:0005524]; pantetheine-phosphate adenylyltransferase activity [GO:0004595]	cytoplasm [GO:0005737]	coaD ylbI BSU15020	0	0	0	0	0	0	0	0	0	0	0	0	0	0	0	0	0	0	0	0	0	0	0	0	0	0	0	0	0	0	0	0	0	0	0	0	0	0	0	0	0	0
O34932	COAE_BACSU	Dephospho-CoA kinase (EC 2.7.1.24) (Dephosphocoenzyme A kinase)	197	coenzyme A biosynthetic process [GO:0015937]	ATP binding [GO:0005524]; dephospho-CoA kinase activity [GO:0004140]	cytoplasm [GO:0005737]	coaE ytaG BSU29060	0	0	0	0	0	0	0	0	0	0	0	0	0	0	0	0	0	0	0	0	0	0	0	0	0	0	0	0	0	0	0	0	0	0	0	0	0	0	0	0	0	0
P37564	COAX_BACSU	Type III pantothenate kinase (EC 2.7.1.33) (PanK-III) (Pantothenic acid kinase)	258	coenzyme A biosynthetic process [GO:0015937]	ATP binding [GO:0005524]; metal ion binding [GO:0046872]; pantothenate kinase activity [GO:0004594]	cytoplasm [GO:0005737]	coaX coaA yacB BSU00700	0	0	0	0	0	0	0	0	0	0	0	0	0	0	0	0	0	0	0	0	0	0	0	0	0	0	0	0	0	0	0	0	0	0	0	0	0	0	0	0	0	0
O07595	NPD_BACSU	NAD-dependent protein deacetylase (EC 3.5.1.-) (Regulatory protein SIR2 homolog)	247		metal ion binding [GO:0046872]; NAD+ binding [GO:0070403]; NAD-dependent protein deacetylase activity [GO:0034979]	cytoplasm [GO:0005737]	cobB yhdZ BSU09650	0	0	0	0	0	0	0	0	0	0	0	0	0	0	0	0	0	0	0	0	0	0	0	0	0	0	0	0	0	0	0	0	0	0	0	0	0	0	0	0	0	0
P39779	CODY_BACSU	GTP-sensing transcriptional pleiotropic repressor CodY (Vegetative protein 286B) (VEG286B)	259	negative regulation of transcription, DNA-templated [GO:0045892]; regulation of transcription, DNA-templated [GO:0006355]; transcription, DNA-templated [GO:0006351]	DNA binding [GO:0003677]; GTP binding [GO:0005525]; transcription factor activity, sequence-specific DNA binding [GO:0003700]	cytoplasm [GO:0005737]	codY BSU16170	0	0	0	0	0	2.5	0	0	0	0	0	0	0	0	0	0	0	11.5	0	0	0	0	0	0	0	0	0	0	0	0	0	0	0	0	0	0	0	0	0	0	0	0
O31604	COIA_BACSU	Competence protein CoiA	373	establishment of competence for transformation [GO:0030420]		cytoplasm [GO:0005737]	coiA yjbF BSU11530	0	0	0	0	0	0	0	0	0	0	0	0	0	0	0	0	0	0	0	0	0	0	0	0	0	0	0	0	0	0	0	0	0	0	0	0	0	0	0	0	0	0
P14204	CMPA_BACSU	Transcriptional regulatory protein ComA (Competence protein A)	214	establishment of competence for transformation [GO:0030420]; phosphorelay signal transduction system [GO:0000160]; regulation of transcription, DNA-templated [GO:0006355]; transcription, DNA-templated [GO:0006351]	DNA binding [GO:0003677]	cytoplasm [GO:0005737]	comA comA1 comAA BSU31680	0	0	0	0	0	0	0	0	0	0	0	0	0	0	0	0	0	0	0	0	0	0	0	0	0	0	0	0	0	0	0	0	0	0	0	0	0	0	0	0	0	0
O06738	COMB_BACSU	Probable 2-phosphosulfolactate phosphatase (EC 3.1.3.71)	228		2-phosphosulfolactate phosphatase activity [GO:0050532]; magnesium ion binding [GO:0000287]; sulfopyruvate decarboxylase activity [GO:0050545]		comB yitC BSU10940	0	0	0	0	0	0	0	0	0	0	0	0	0	0	0	0	0	0	0	0	0	0	0	0	0	0	0	0	0	0	0	0	0	0	0	0	0	0	0	0	0	0
P15378	LEP4_BACSU	Type 4 prepilin-like proteins leader peptide-processing enzyme (Late competence protein ComC) [Includes: Leader peptidase (EC 3.4.23.43) (Prepilin peptidase); N-methyltransferase (EC 2.1.1.-)]	248	establishment of competence for transformation [GO:0030420]; sporulation resulting in formation of a cellular spore [GO:0030435]	aspartic-type endopeptidase activity [GO:0004190]; methyltransferase activity [GO:0008168]	integral component of membrane [GO:0016021]; plasma membrane [GO:0005886]	comC BSU28070	0	0	0	0	0	0	0	0	0	0	0	0	0	0	0	0	0	0	0	0	0	0	0	0	0	0	0	0	0	0	0	0	0	0	0	0	0	0	0	0	0	0
P39694	COMEA_BACSU	ComE operon protein 1	205	DNA repair [GO:0006281]; establishment of competence for transformation [GO:0030420]	DNA binding [GO:0003677]	integral component of membrane [GO:0016021]; plasma membrane [GO:0005886]	comEA comE1 BSU25590	0	0	0	0	0	0	0	0	0	0	0	0	0	0	0	0	0	0	0	0	0	0	0	0	0	0	0	0	0	0	0	0	0	0	0	0	0	0	0	0	0	0
P32393	COMEB_BACSU	ComE operon protein 2 (EC 3.5.-.-)	189		hydrolase activity [GO:0016787]; zinc ion binding [GO:0008270]		comEB comE2 BSU25580	0	0	0	0	0	0	0	0	0	0	0	0	0	0	0	0	0	0	0	0	0	0	0	0	0	0	0	0	0	0	0	0	0	0	0	0	0	0	0	0	0	0
P39695	COMEC_BACSU	ComE operon protein 3	776	establishment of competence for transformation [GO:0030420]; transport [GO:0006810]		integral component of membrane [GO:0016021]; plasma membrane [GO:0005886]	comEC comE3 BSU25570	0	0	0	0	0	0	0	0	0	0	0	0	0	0	0	0	0	0	0	0	0	0	0	0	0	0	0	0	0	0	0	0	0	0	0	0	0	0	0	0	0	0
P39696	COMER_BACSU	ComE operon protein 4	273	proline biosynthetic process [GO:0006561]	pyrroline-5-carboxylate reductase activity [GO:0004735]		comER comE4 comED BSU25600	0	0	0	0	0	0	0	0	0	0	0	0	0	0	0	0	0	0	0	0	0	0	0	0	0	0	0	0	0	0	0	0	0	0	0	0	0	0	0	0	0	0
P39145	COMFA_BACSU	ComF operon protein 1 (EC 3.6.4.12) (ATP-dependent helicase ComFA)	463	DNA recombination [GO:0006310]; DNA replication initiation [GO:0006270]; DNA unwinding involved in DNA replication [GO:0006268]; double-strand break repair [GO:0006302]; establishment of competence for transformation [GO:0030420]	ATP binding [GO:0005524]; ATP-dependent 3'-5' DNA helicase activity [GO:0043140]; DNA binding [GO:0003677]	cytoplasm [GO:0005737]	comFA comF1 BSU35470	0	0	0	0	0	0	0	0	0	0	0	0	0	0	0	0	0	0	0	0	0	0	0	0	0	0	0	0	0	0	0	0	0	0	0	0	0	0	0	0	0	0
P39146	COMFB_BACSU	ComF operon protein 2	98	establishment of competence for transformation [GO:0030420]			comFB comF2 BSU35460	0	0	0	0	0	0	0	0	0	0	0	0	0	0	0	0	0	0	0	0	0	0	0	0	0	0	0	0	0	0	0	0	0	0	0	0	0	0	0	0	0	0
P39147	COMFC_BACSU	ComF operon protein 3	229	establishment of competence for transformation [GO:0030420]; nucleoside metabolic process [GO:0009116]			comFC comF3 BSU35450	0	0	0	0	0	0	0	0	0	0	0	0	0	0	0	0	0	0	0	0	0	0	0	0	0	0	0	0	0	0	0	0	0	0	0	0	0	0	0	0	0	0
P25953	COMGA_BACSU	ComG operon protein 1	356	establishment of competence for transformation [GO:0030420]; transport [GO:0006810]	ATP binding [GO:0005524]	plasma membrane [GO:0005886]	comGA comG1 BSU24730	0	0	0	0	0	0	0	0	0	0	0	0	0	0	0	0	0	0	0	0	0	0	0	0	0	0	0	0	0	0	0	0	0	0	0	0	0	0	0	0	0	0
P25954	COMGB_BACSU	ComG operon protein 2	323	establishment of competence for transformation [GO:0030420]; protein secretion [GO:0009306]		integral component of membrane [GO:0016021]; plasma membrane [GO:0005886]	comGB comG2 BSU24720	0	0	0	0	0	0	0	0	0	0	0	0	0	0	0	0	0	0	0	0	0	0	0	0	0	0	0	0	0	0	0	0	0	0	0	0	0	0	0	0	0	0
P25955	COMGC_BACSU	ComG operon protein 3	98	establishment of competence for transformation [GO:0030420]; transport [GO:0006810]		cell surface [GO:0009986]; integral component of membrane [GO:0016021]; plasma membrane [GO:0005886]	comGC comG3 BSU24710	0	0	0	0	0	0	0	0	0	0	0	0	0	0	0	0	0	0	0	0	0	0	0	0	0	0	0	0	0	0	0	0	0	0	0	0	0	0	0	0	0	0
P25956	COMGD_BACSU	ComG operon protein 4	143	establishment of competence for transformation [GO:0030420]; protein secretion by the type II secretion system [GO:0015628]	protein transporter activity [GO:0008565]	cell surface [GO:0009986]; integral component of membrane [GO:0016021]; plasma membrane [GO:0005886]; type II protein secretion system complex [GO:0015627]	comGD comG4 BSU24700	0	0	0	0	0	0	0	0	0	0	0	0	0	0	0	0	0	0	0	0	0	0	0	0	0	0	0	0	0	0	0	0	0	0	0	0	0	0	0	0	0	0
P25957	COMGE_BACSU	ComG operon protein 5	115	establishment of competence for transformation [GO:0030420]; transport [GO:0006810]		cell surface [GO:0009986]; integral component of membrane [GO:0016021]; plasma membrane [GO:0005886]	comGE comG5 BSU24690	0	0	0	0	0	0	0	0	0	0	0	0	0	0	0	0	0	0	0	0	0	0	0	0	0	0	0	0	0	0	0	0	0	0	0	0	0	0	0	0	0	0
P25958	COMGF_BACSU	ComG operon protein 6	127	establishment of competence for transformation [GO:0030420]		plasma membrane [GO:0005886]	comGF comG6 BSU24680	0	0	0	0	0	0	0	0	0	0	0	0	0	0	0	0	0	0	0	0	0	0	0	0	0	0	0	0	0	0	0	0	0	0	0	0	0	0	0	0	0	0
P25959	COMGG_BACSU	ComG operon protein 7	124	establishment of competence for transformation [GO:0030420]; transport [GO:0006810]		extracellular region [GO:0005576]; plasma membrane [GO:0005886]	comGG comG7 BSU24670	0	0	0	0	0	0	0	0	0	0	0	0	0	0	0	0	0	0	0	0	0	0	0	0	0	0	0	0	0	0	0	0	0	0	0	0	0	0	0	0	0	0
P40396	COMK_BACSU	Competence transcription factor (CTF) (Competence protein K)	192	establishment of competence for transformation [GO:0030420]; regulation of transcription, DNA-templated [GO:0006355]; transcription, DNA-templated [GO:0006351]	DNA binding [GO:0003677]		comK BSU10420	0	0	0	0	0	0	0	0	0	0	0	0	0	0	0	0	0	0	0	0	0	0	0	0	0	0	0	0	0	0	0	0	0	0	0	0	0	0	0	0	0	0
O32049	COMN_BACSU	Post-transcriptional regulator ComN	98	establishment of competence for transformation [GO:0030420]		cytoplasm [GO:0005737]	comN yrzD BSU27660	0	0	0	0	0	0	0	0	0	0	0	0	0	0	0	0	0	0	0	0	0	0	0	0	0	0	0	0	0	0	0	0	0	0	0	0	0	0	0	0	0	0
Q99027	COMP_BACSU	Sensor histidine kinase ComP (EC 2.7.13.3)	769	establishment of competence for transformation [GO:0030420]; sporulation resulting in formation of a cellular spore [GO:0030435]	ATP binding [GO:0005524]; phosphorelay sensor kinase activity [GO:0000155]; protein dimerization activity [GO:0046983]	integral component of membrane [GO:0016021]; intracellular [GO:0005622]; plasma membrane [GO:0005886]	comP BSU31690	0	0	0	0	0	0	0	0	0	0	0	0	0	0	0	0	0	0	0	0	0	0	0	0	0	0	0	0	0	0	0	0	0	0	0	0	0	0	0	0	0	0
P33690	COMQ_BACSU	Competence regulatory protein ComQ	299	establishment of competence for transformation [GO:0030420]; isoprenoid biosynthetic process [GO:0008299]		integral component of membrane [GO:0016021]; plasma membrane [GO:0005886]	comQ BSU31710	0	0	0	0	0	0	0	0	0	0	0	0	0	0	0	0	0	0	0	0	0	0	0	0	0	0	0	0	0	0	0	0	0	0	0	0	0	0	0	0	0	0
P80355	COMS_BACSU	Competence protein S	46	establishment of competence for transformation [GO:0030420]			comS BSU03500	0	0	0	0	0	0	0	0	0	0	0	0	0	0	0	0	0	0	0	0	0	0	0	0	0	0	0	0	0	0	0	0	0	0	0	0	0	0	0	0	0	0
P45453	COMX_BACSU	Competence pheromone	55	establishment of competence for transformation [GO:0030420]; sporulation resulting in formation of a cellular spore [GO:0030435]	pheromone activity [GO:0005186]	extracellular region [GO:0005576]	comX BSU31700	0	0	0	0	0	0	0	0	0	0	0	0	0	0	0	0	0	0	0	0	0	0	0	0	0	0	0	0	0	0	0	0	0	0	0	0	0	0	0	0	0	0
O32437	COMZ_BACSU	ComG operon repressor	63	establishment of competence for transformation [GO:0030420]; regulation of transcription, DNA-templated [GO:0006355]; transcription, DNA-templated [GO:0006351]			comZ BSU11310	0	0	0	0	0	0	0	0	0	0	0	0	0	0	0	0	0	0	0	0	0	0	0	0	0	0	0	0	0	0	0	0	0	0	0	0	0	0	0	0	0	0
O32220	COPA_BACSU	Copper-exporting P-type ATPase A (Protein CopA) (EC 3.6.3.54) (Cu(+)-exporting ATPase)	802	copper ion transport [GO:0006825]	ATP binding [GO:0005524]; cation-transporting ATPase activity [GO:0019829]; copper ion binding [GO:0005507]; identical protein binding [GO:0042802]	integral component of membrane [GO:0016021]; plasma membrane [GO:0005886]	copA yvgX BSU33500	0	0	0	0	0	0	0	0	0	0	0	0	0	0	0	0	0	0	0	0	0	0	0	0	0	0	0	0	0	0	0	0	0	0	0	0	0	0	0	0	0	0
O32221	COPZ_BACSU	Copper chaperone CopZ (Copper-ion-binding protein)	69	copper ion transport [GO:0006825]	copper ion binding [GO:0005507]	cytoplasm [GO:0005737]	copZ yvgY BSU33510	0	0	0	0	0	0	0	0	0	0	0	0	0	0	0	0	0	0	0	0	0	0	0	0	0	0	0	0	0	0	0	0	0	0	0	0	0	0	0	0	0	0
P40948	CORA_BACSU	Magnesium transport protein CorA	317		metal ion transmembrane transporter activity [GO:0046873]	integral component of plasma membrane [GO:0005887]	corA yqhC yqxL BSU24740	0	0	0	0	0	0	0	0	0	0	0	0	0	0	0	0	0	0	0	0	0	0	0	0	0	0	0	0	0	0	0	0	0	0	0	0	0	0	0	0	0	0
P07788	COTA_BACSU	Spore coat protein A	513	sporulation resulting in formation of a cellular spore [GO:0030435]	copper ion binding [GO:0005507]; hydroquinone:oxygen oxidoreductase activity [GO:0052716]; oxidoreductase activity, oxidizing metal ions [GO:0016722]		cotA pig BSU06300	0	0	0	0	0	0	0	0	0	0	0	0	0	0	0	0	0	0	0	0	0	0	0	0	0	0	0	0	0	0	0	0	0	0	0	0	0	0	0	0	0	0
P07789	COTB_BACSU	Spore coat protein B	380	sporulation resulting in formation of a cellular spore [GO:0030435]			cotB BSU36050	0	0	0	0	0	0	0	0	0	0	0	0	0	0	0	0	0	0	0	0	0	0	0	0	0	0	0	0	0	0	0	0	0	0	0	0	0	0	0	0	0	0
P07790	COTC_BACSU	Spore coat protein C	66	sporulation resulting in formation of a cellular spore [GO:0030435]			cotC BSU17700	0	0	0	0	0	0	0	0	0	0	0	0	0	0	0	0	0	0	0	0	0	0	0	0	0	0	0	0	0	0	0	0	0	0	0	0	0	0	0	0	0	0
P07791	COTD_BACSU	Spore coat protein D	75	sporulation resulting in formation of a cellular spore [GO:0030435]			cotD BSU22200	0	0	0	0	0	0	0	0	0	0	0	0	0	0	0	0	0	0	0	0	0	0	0	0	0	0	0	0	0	0	0	0	0	0	0	0	0	0	0	0	0	0
P14016	COTE_BACSU	Spore coat protein E	181	sporulation resulting in formation of a cellular spore [GO:0030435]	identical protein binding [GO:0042802]	spore wall [GO:0031160]	cotE BSU17030	0	0	0	0	0	0	0	0	0	0	0	0	2.08	2.11	2.83	0	0	0	0	0	0	0	0	0	0	0	0	0	0	0	0	0	0	0	0	0	0	0	0	0	0	0
P23261	COTF_BACSU	Spore coat protein F [Cleaved into: 5 kDa coat protein; 8 kDa coat protein]	160	sporulation resulting in formation of a cellular spore [GO:0030435]		spore wall [GO:0031160]	cotF BSU40530	0	0	0	0	0	0	0	0	0	0	0	0	0	0	0	0	0	0	0	0	0	0	0	0	0	0	0	0	0	0	0	0	0	0	0	0	0	0	0	0	0	0
P39801	COTG_BACSU	Spore coat protein G	195	sporulation resulting in formation of a cellular spore [GO:0030435]			cotG BSU36070	0	0	0	0	0	0	0	0	0	0	0	0	0	0	0	0	0	0	0	0	0	0	0	0	0	0	0	0	0	0	0	0	0	0	0	0	0	0	0	0	0	0
Q45535	COTH_BACSU	Inner spore coat protein H	362	sporulation resulting in formation of a cellular spore [GO:0030435]		spore wall [GO:0031160]	cotH ywrH BSU36060	0	0	0	0	0	0	0	0	0	0	0	0	0	0	0	0	0	0	0	0	0	0	0	0	0	0	0	0	0	0	0	0	0	0	0	0	0	0	0	0	0	0
O34656	COTI_BACSU	Spore coat protein I	357	sporulation resulting in formation of a cellular spore [GO:0030435]		spore wall [GO:0031160]	cotI ytaA BSU30920	0	0	0	0	0	0	0	0	0	0	0	0	0	0	0	0	0	0	0	0	0	0	0	0	0	0	0	0	0	0	0	0	0	0	0	0	0	0	0	0	0	0
Q45536	COTJA_BACSU	Protein CotJA	82				cotJA BSU06890	0	0	0	0	0	0	0	0	0	0	0	0	0	0	0	0	0	0	0	0	0	0	0	0	0	0	0	0	0	0	0	0	0	0	0	0	0	0	0	0	0	0
Q45537	COTJB_BACSU	Protein CotJB	87				cotJB BSU06900	0	0	0	0	0	0	0	0	0	0	0	0	0	0	0	0	0	0	0	0	0	0	0	0	0	0	0	0	0	0	0	0	0	0	0	0	0	0	0	0	0	0
Q45538	COTJC_BACSU	Protein CotJC	189				cotJC BSU06910	0	0	0	0	0	0	0	0	0	0	0	0	0	0	0	0	0	0	0	0	0	0	0	0	0	0	0	0	0	0	0	0	0	0	0	0	0	0	0	0	0	0
Q45058	COTM_BACSU	Spore coat protein M	130	sporulation resulting in formation of a cellular spore [GO:0030435]			cotM yneL BSU17970	0	0	0	0	0	0	0	0	0	0	0	0	0	0	0	0	0	0	0	0	0	0	0	0	0	0	0	0	0	0	0	0	0	0	0	0	0	0	0	0	0	0
O31622	COTO_BACSU	Spore coat protein O	227	sporulation resulting in formation of a cellular spore [GO:0030435]		spore wall [GO:0031160]	cotO yjbX BSU11730	0	0	0	0	0	0	0	0	0	0	0	0	0	0	0	0	0	0	0	0	0	0	0	0	0	0	0	0	0	0	0	0	0	0	0	0	0	0	0	0	0	0
P96698	COTP_BACSU	Spore coat protein P	143	sporulation resulting in formation of a cellular spore [GO:0030435]			cotP ydfT BSU05550	0	0	0	0	0	0	0	0	0	0	0	0	0	0	0	0	0	0	0	0	0	0	0	0	0	0	0	0	0	0	0	0	0	0	0	0	0	0	0	0	0	0
O06996	COTR_BACSU	Putative sporulation hydrolase CotR (EC 3.1.1.-)	320	lipid catabolic process [GO:0016042]; sporulation resulting in formation of a cellular spore [GO:0030435]	hydrolase activity [GO:0016787]	spore wall [GO:0031160]	cotR yvdO BSU34530	0	0	0	0	0	0	0	0	0	0	0	0	0	0	0	0	0	0	0	0	0	0	0	0	0	0	0	0	0	0	0	0	0	0	0	0	0	0	0	0	0	0
P46914	COTS_BACSU	Spore coat protein S (Coat protein 40 kDa component 2) (COT40-2)	351	sporulation resulting in formation of a cellular spore [GO:0030435]		spore wall [GO:0031160]	cotS BSU30900	0	0	0	0	0	0	0	0	0	0	0	0	0	0	0	0	0	0	0	0	0	0	0	0	0	0	0	0	0	0	0	0	0	0	0	0	0	0	0	0	0	0
P46915	COTSA_BACSU	Spore coat protein SA (EC 2.4.-.-)	377	sporulation resulting in formation of a cellular spore [GO:0030435]	transferase activity, transferring glycosyl groups [GO:0016757]		cotSA ytbA ytxN BSU30910	0	0	0	0	0	0	0	0	0	0	0	0	0	0	0	0	0	0	0	0	0	0	0	0	0	0	0	0	0	0	0	0	0	0	0	0	0	0	0	0	0	0
P11863	COTT_BACSU	Spore coat protein T	82	sporulation resulting in formation of a cellular spore [GO:0030435]		spore wall [GO:0031160]	cotT BSU12090	0	0	0	0	0	0	0	0	0	0	0	0	0	0	0	0	0	0	0	0	0	0	0	0	0	0	0	0	0	0	0	0	0	0	0	0	0	0	0	0	0	0
Q08309	COTV_BACSU	Spore coat protein V	128	sporulation resulting in formation of a cellular spore [GO:0030435]		spore wall [GO:0031160]	cotV BSU11780	0	0	0	0	0	0	0	0	0	0	0	0	0	0	0	0	0	0	0	0	0	0	0	0	0	0	0	0	0	0	0	0	0	0	0	0	0	0	0	0	0	0
Q08310	COTW_BACSU	Spore coat protein W	105	sporulation resulting in formation of a cellular spore [GO:0030435]			cotW BSU11770	0	0	0	0	0	0	0	0	0	0	0	0	0	0	0	0	0	0	0	0	0	0	0	0	0	0	0	0	0	0	0	0	0	0	0	0	0	0	0	0	0	0
Q08313	COTX_BACSU	Spore coat protein X	172	sporulation resulting in formation of a cellular spore [GO:0030435]		spore wall [GO:0031160]	cotX BSU11760	0	0	0	0	0	0	0	0	0	0	0	0	0	0	0	0	0	0	0	0	0	0	0	0	0	0	0	0	0	0	0	0	0	0	0	0	0	0	0	0	0	0
Q08311	COTY_BACSU	Spore coat protein Y	162	sporulation resulting in formation of a cellular spore [GO:0030435]		spore wall [GO:0031160]	cotY BSU11750	0	0	0	0	0	0	0	0	0	0	0	0	0	0	0	0	0	0	0	0	0	0	0	0	0	0	0	0	0	0	0	0	0	0	0	0	0	0	0	0	0	0
Q08312	COTZ_BACSU	Spore coat protein Z	148	sporulation resulting in formation of a cellular spore [GO:0030435]		spore wall [GO:0031160]	cotZ BSU11740	0	0	0	0	0	0	0	0	0	0	0	0	0	0	0	0	0	0	0	0	0	0	0	0	0	0	0	0	0	0	0	0	0	0	0	0	0	0	0	0	0	0
P94446	COXA_BACSU	Sporulation cortex protein CoxA	198	sporulation resulting in formation of a cellular spore [GO:0030435]		endospore cortex [GO:0043595]	coxA yrbB BSU27830	0	0	0	0	0	0	0	0	0	0	0	0	0	0	0	0	0	0	0	0	0	0	0	0	0	0	0	0	0	0	0	0	0	0	0	0	0	0	0	0	0	0
O07590	CRCB1_BACSU	Putative fluoride ion transporter CrcB 1	118	fluoride transmembrane transport [GO:1903424]	fluoride transmembrane transporter activity [GO:1903425]	integral component of plasma membrane [GO:0005887]	crcB1 yhdU BSU09600	0	0	0	0	0	0	0	0	0	0	0	0	0	0	0	0	0	0	0	0	0	0	0	0	0	0	0	0	0	0	0	0	0	0	0	0	0	0	0	0	0	0
O07591	CRCB2_BACSU	Putative fluoride ion transporter CrcB 2	131	fluoride transmembrane transport [GO:1903424]	fluoride transmembrane transporter activity [GO:1903425]	integral component of plasma membrane [GO:0005887]	crcB2 yhdV BSU09610	0	0	0	0	0	0	0	0	0	0	0	0	0	0	0	0	0	0	0	0	0	0	0	0	0	0	0	0	0	0	0	0	0	0	0	0	0	0	0	0	0	0
O06976	CRH_BACSU	HPr-like protein Crh (Catabolite repression HPr)	85				crh yvcM BSU34740	0	0	0	0	0	0	0	0	0	0	0	0	0	0	0	0	0	0	0	0	0	0	0	0	0	0	0	0	0	0	0	0	0	0	0	0	0	0	0	0	0	0
P37584	CSAA_BACSU	Probable chaperone CsaA	110	protein transport [GO:0015031]; tRNA aminoacylation for protein translation [GO:0006418]	tRNA binding [GO:0000049]	aminoacyl-tRNA synthetase multienzyme complex [GO:0017101]; methionyl glutamyl tRNA synthetase complex [GO:0017102]	csaA BSU19040	0	0	0	0	0	0	0	0	0	0	0	0	0	0	0	0	0	0	0	0	0	0	0	0	0	0	0	0	0	0	0	0	0	0	0	0	0	0	0	0	0	0
P37953	CSBA_BACSU	Protein CsbA	76			integral component of membrane [GO:0016021]; plasma membrane [GO:0005886]	csbA BSU35180	0	0	0	0	0	0	0	0	0	0	0	0	0	0	0	0	0	0	0	0	0	0	0	0	0	0	0	0	0	0	0	0	0	0	0	0	0	0	0	0	0	0
Q45539	CSBB_BACSU	Putative glycosyltransferase CsbB (EC 2.4.-.-)	329		transferase activity, transferring glycosyl groups [GO:0016757]	integral component of membrane [GO:0016021]; plasma membrane [GO:0005886]	csbB yfhN BSU08600	0	0	0	0	0	0	0	0	0	0	0	0	0	0	0	0	0	0	0	0	0	0	0	0	0	0	0	0	0	0	0	0	0	0	0	0	0	0	0	0	0	0
P46333	CSBC_BACSU	Probable metabolite transport protein CsbC	461		sugar:proton symporter activity [GO:0005351]	integral component of membrane [GO:0016021]; plasma membrane [GO:0005886]	csbC yxcC BSU39810 SS92BR	0	0	0	0	0	0	0	0	0	0	0	0	0	0	0	0	0	0	0	0	0	0	0	0	0	0	0	0	0	0	0	0	0	0	0	0	0	0	0	0	0	0
P70964	CSBD_BACSU	Stress response protein CsbD	62				csbD ywmG BSU36670	0	0	0	0	0	0	0	0	0	0	0	0	0	0	0	0	0	0	0	0	0	0	0	0	0	0	0	0	0	0	0	0	0	0	0	0	0	0	0	0	0	0
O05390	CSBX_BACSU	Alpha-ketoglutarate permease	435	transmembrane transport [GO:0055085]	transporter activity [GO:0005215]	integral component of membrane [GO:0016021]; plasma membrane [GO:0005886]	csbX BSU27760	0	0	0	0	0	0	0	0	0	0	0	0	0	0	0	0	0	0	0	0	0	0	0	0	0	0	0	0	0	0	0	0	0	0	0	0	0	0	0	0	0	0
O31700	CSE15_BACSU	Sporulation protein cse15	321	sporulation resulting in formation of a cellular spore [GO:0030435]			cse15 yknT BSU14250	0	0	0	0	0	0	0	0	0	0	0	0	0	0	0	0	0	0	0	0	0	0	0	0	0	0	0	0	0	0	0	0	0	0	0	0	0	0	0	0	0	0
P94496	CSE60_BACSU	Sporulation protein cse60	60	sporulation resulting in formation of a cellular spore [GO:0030435]			cse60 yteV BSU30080	0	0	0	0	0	0	0	0	0	0	0	0	0	0	0	0	0	0	0	0	0	0	0	0	0	0	0	0	0	0	0	0	0	0	0	0	0	0	0	0	0	0
P37534	GIN_BACSU	Anti-sigma-G factor Gin (Protein CsfB)	64	regulation of transcription, DNA-templated [GO:0006355]; sporulation resulting in formation of a cellular spore [GO:0030435]; transcription, DNA-templated [GO:0006351]	metal ion binding [GO:0046872]		csfB gin yaaM BSU00240	0	0	0	0	0	0	0	0	0	0	0	0	0	0	0	0	0	0	0	0	0	0	0	0	0	0	0	0	0	0	0	0	0	0	0	0	0	0	0	0	0	0
P54379	CSGA_BACSU	Sigma-G-dependent sporulation-specific SASP protein	82	sporulation resulting in formation of a cellular spore [GO:0030435]			csgA BSU02070	0	0	0	0	0	0	0	0	0	0	0	0	0	0	0	0	0	0	0	0	0	0	0	0	0	0	0	0	0	0	0	0	0	0	0	0	0	0	0	0	0	0
P96614	CSHA_BACSU	DEAD-box ATP-dependent RNA helicase CshA (EC 3.6.4.13)	494	response to cold [GO:0009409]; ribosome biogenesis [GO:0042254]; RNA secondary structure unwinding [GO:0010501]	ATP binding [GO:0005524]; ATP-dependent RNA helicase activity [GO:0004004]; RNA binding [GO:0003723]	bacterial nucleoid [GO:0043590]; cytoplasm [GO:0005737]; plasma membrane [GO:0005886]	cshA ydbR BSU04580	0	0	0	0	0	0	0	0	0	0	0	0	0	0	0	0	0	0	0	0	0	0	0	0	0	0	0	0	0	0	0	0	0	0	0	0	0	0	0	0	0	0
P54475	CSHB_BACSU	DEAD-box ATP-dependent RNA helicase CshB (EC 3.6.4.13)	438	response to cold [GO:0009409]; ribosome biogenesis [GO:0042254]; RNA secondary structure unwinding [GO:0010501]	ATP binding [GO:0005524]; ATP-dependent RNA helicase activity [GO:0004004]; RNA binding [GO:0003723]	bacterial nucleoid [GO:0043590]; cytoplasm [GO:0005737]	cshB yqfR BSU25140	0	0	0	0	0	0	0	0	0	0	0	0	0	0	0	0	0	0	0	0	0	0	0	0	0	0	0	0	0	0	0	0	0	0	0	0	0	0	0	0	0	0
P94497	CSK22_BACSU	Protein csk22	181	sporulation resulting in formation of a cellular spore [GO:0030435]	ion channel activity [GO:0005216]	integral component of membrane [GO:0016021]; plasma membrane [GO:0005886]	csk22 yobW BSU19110	0	0	0	0	0	0	0	0	0	0	0	0	0	0	0	0	0	0	0	0	0	0	0	0	0	0	0	0	0	0	0	0	0	0	0	0	0	0	0	0	0	0
O07921	CHIS_BACSU	Chitosanase (EC 3.2.1.132)	277	carbohydrate metabolic process [GO:0005975]	chitosanase activity [GO:0016977]	extracellular region [GO:0005576]	csn BSU26890	0	0	0	0	0	0	0	0	0	0	0	0	0	0	0	0	0	0	0	0	0	0	0	0	0	0	0	0	0	0	0	0	0	0	0	0	0	0	0	0	0	0
O32222	CSOR_BACSU	Copper-sensing transcriptional repressor CsoR (Copper-sensitive operon repressor)	101	regulation of transcription, DNA-templated [GO:0006355]; transcription, DNA-templated [GO:0006351]	DNA binding [GO:0003677]; metal ion binding [GO:0046872]	cytoplasm [GO:0005737]	csoR yvgZ BSU33520	0	0	0	0	0	0	0	0	0	0	0	0	0	0	0	0	0	0	0	0	0	0	0	0	0	0	0	0	0	0	0	0	0	0	0	0	0	0	0	0	0	0
P32081	CSPB_BACSU	Cold shock protein CspB (Major cold shock protein)	67	regulation of transcription, DNA-templated [GO:0006355]; transcription, DNA-templated [GO:0006351]	DNA binding [GO:0003677]	cytoplasm [GO:0005737]; nucleoid [GO:0009295]	cspB cspA BSU09100	0	0	0	0	0	0	0	0	0	0	0	0	0	0	0	0	0	0	0	0	0	0	0	0	0	0	0	0	0	0	0	0	0	0	0	0	0	0	0	0	0	0
P39158	CSPC_BACSU	Cold shock protein CspC	66	regulation of transcription, DNA-templated [GO:0006355]; transcription, DNA-templated [GO:0006351]	DNA binding [GO:0003677]	cytoplasm [GO:0005737]	cspC BSU05120	0	0	0	0	0	0	0	0	0	0	0	0	0	0	0	0	0	0	0	0	0	0	0	0	0	0	0	0	0	0	0	0	0	0	0	0	0	0	0	0	0	0
P51777	CSPD_BACSU	Cold shock protein CspD	66	regulation of transcription, DNA-templated [GO:0006355]; transcription, DNA-templated [GO:0006351]	DNA binding [GO:0003677]	cytoplasm [GO:0005737]	cspD BSU21930	0	0	0	0	0	0	0	0	0	0	0	0	0	0	0	0	0	0	0	0	0	0	0	0	0	0	0	0	0	0	0	0	0	0	0	0	0	0	0	0	0	0
O31590	TRML_BACSU	Putative tRNA (cytidine(34)-2'-O)-methyltransferase (EC 2.1.1.207) (tRNA (cytidine/uridine-2'-O-)-methyltransferase CspR)	160	tRNA processing [GO:0008033]	RNA binding [GO:0003723]; RNA methyltransferase activity [GO:0008173]	cytoplasm [GO:0005737]	cspR ygaR BSU08930	0	0	0	0	50.93	0	0	0	0	0	2.5	0	0	0	0	0	0	0	0	0	0	0	0	0	0	0	0	0	0	0	0	0	0	0	0	0	0	0	0	0	0	0
P33911	CSRA_BACSU	Carbon storage regulator homolog	74	mRNA catabolic process [GO:0006402]; regulation of carbohydrate metabolic process [GO:0006109]	RNA binding [GO:0003723]		csrA yviG BSU35370	0	0	0	0	0	0	0	0	0	0	0	0	0	0	0	0	0	0	0	0	0	0	0	0	0	0	0	0	0	0	0	0	0	0	0	0	0	0	0	0	0	0
O32192	CSSR_BACSU	Transcriptional regulatory protein CssR	225	phosphorelay signal transduction system [GO:0000160]; regulation of transcription, DNA-templated [GO:0006355]; transcription, DNA-templated [GO:0006351]	DNA binding [GO:0003677]	cytoplasm [GO:0005737]	cssR BSU33010	0	0	0	0	0	0	0	0	0	0	0	0	0	0	0	0	0	0	0	0	0	0	0	0	0	0	0	0	0	0	0	0	0	0	0	0	0	0	0	0	0	0
O32193	CSSS_BACSU	Sensor histidine kinase CssS (EC 2.7.13.3)	451		ATP binding [GO:0005524]; phosphorelay sensor kinase activity [GO:0000155]	integral component of membrane [GO:0016021]; intracellular [GO:0005622]; plasma membrane [GO:0005886]	cssS yvqB BSU33020	0	0	0	0	0	0	0	0	0	0	0	0	0	0	0	0	0	0	0	0	0	0	0	0	0	0	0	0	0	0	0	0	0	0	0	0	0	0	0	0	0	0
P94532	CSTA_BACSU	Carbon starvation protein A homolog	598	cellular response to nutrient levels [GO:0031669]; cellular response to starvation [GO:0009267]		integral component of plasma membrane [GO:0005887]	cstA BSU28710	0	0	0	0	0	0	0	0	0	0	0	0	0	0	0	0	0	0	0	0	0	0	0	0	0	0	0	0	0	0	0	0	0	0	0	0	0	0	0	0	0	0
P12946	CTAA_BACSU	Heme A synthase (HAS) (EC 1.3.-.-) (Cytochrome aa3-controlling protein)	306	heme a biosynthetic process [GO:0006784]; sporulation resulting in formation of a cellular spore [GO:0030435]	oxidoreductase activity, acting on the CH-CH group of donors [GO:0016627]	integral component of membrane [GO:0016021]; plasma membrane [GO:0005886]	ctaA BSU14870	0	0	0	0	0	0	0	0	0	0	0	0	0	0	0	0	0	0	0	0	0	0	0	0	0	0	0	0	0	0	0	0	0	0	0	0	0	0	0	0	0	0
O31652	COXX1_BACSU	Protoheme IX farnesyltransferase 1 (EC 2.5.1.-) (Heme B farnesyltransferase 1) (Heme O synthase 1)	320	cellular respiration [GO:0045333]; heme biosynthetic process [GO:0006783]; heme O biosynthetic process [GO:0048034]	farnesyltranstransferase activity [GO:0004311]; protoheme IX farnesyltransferase activity [GO:0008495]	integral component of membrane [GO:0016021]; plasma membrane [GO:0005886]	ctaB1 ctaO BSU12080	0	0	0	0	0	0	0	0	0	0	0	0	0	0	0	0	0	0	0	0	0	0	0	0	0	0	0	0	0	0	0	0	0	0	0	0	0	0	0	0	0	0
P24009	COXX2_BACSU	Protoheme IX farnesyltransferase 2 (EC 2.5.1.-) (Heme B farnesyltransferase 2) (Heme O synthase 2)	305	cellular respiration [GO:0045333]; heme biosynthetic process [GO:0006783]; heme O biosynthetic process [GO:0048034]	farnesyltranstransferase activity [GO:0004311]; protoheme IX farnesyltransferase activity [GO:0008495]	integral component of membrane [GO:0016021]; plasma membrane [GO:0005886]	ctaB2 BSU14880	0	0	0	0	0	0	0	0	0	0	0	0	0	0	0	0	0	0	0	0	0	0	0	0	0	0	0	0	0	0	0	0	0	0	0	0	0	0	0	0	0	0
P24011	COX2_BACSU	Cytochrome c oxidase subunit 2 (EC 1.9.3.1) (Caa-3605 subunit 2) (Cytochrome aa3 subunit 2) (Cytochrome c oxidase polypeptide II) (Oxidase aa(3) subunit 2)	356	ATP synthesis coupled electron transport [GO:0042773]	copper ion binding [GO:0005507]; cytochrome-c oxidase activity [GO:0004129]; heme binding [GO:0020037]	integral component of membrane [GO:0016021]; plasma membrane [GO:0005886]; respiratory chain [GO:0070469]	ctaC BSU14890	0	0	0	0	0	0	0	0	0	0	0	0	0	0	0	0	0	0	0	0	0	0	0	0	0	0	0	0	0	0	0	0	0	0	0	0	0	0	0	0	0	0
P24010	COX1_BACSU	Cytochrome c oxidase subunit 1 (EC 1.9.3.1) (Caa-3605 subunit 1) (Cytochrome aa3 subunit 1) (Cytochrome c oxidase polypeptide I) (Oxidase aa(3) subunit 1)	622	aerobic respiration [GO:0009060]; electron transport coupled proton transport [GO:0015990]; oxidative phosphorylation [GO:0006119]; respiratory electron transport chain [GO:0022904]	copper ion binding [GO:0005507]; cytochrome bo3 ubiquinol oxidase activity [GO:0009486]; electron carrier activity [GO:0009055]; heme binding [GO:0020037]; iron ion binding [GO:0005506]	integral component of plasma membrane [GO:0005887]; respiratory chain [GO:0070469]	ctaD BSU14900	0	0	0	0	0	0	0	0	0	0	0	0	0	0	0	0	0	0	0	0	0	0	0	0	0	0	0	0	0	0	0	0	0	0	0	0	0	0	0	0	0	0
P24012	COX3_BACSU	Cytochrome c oxidase subunit 3 (EC 1.9.3.1) (Caa-3605 subunit 3) (Cytochrome aa3 subunit 3) (Cytochrome c oxidase polypeptide III) (Oxidase aa(3) subunit 3)	207	aerobic electron transport chain [GO:0019646]	cytochrome-c oxidase activity [GO:0004129]	integral component of membrane [GO:0016021]; plasma membrane [GO:0005886]	ctaE BSU14910	0	0	0	0	0	0	0	0	0	0	0	0	0	0	0	0	0	0	0	0	0	0	0	0	0	0	0	0	0	0	0	0	0	0	0	0	0	0	0	0	0	0
P24013	COX4_BACSU	Cytochrome c oxidase subunit 4B (EC 1.9.3.1) (Caa-3605 subunit 4B) (Cytochrome aa3 subunit 4B) (Cytochrome c oxidase polypeptide IVB)	110		cytochrome-c oxidase activity [GO:0004129]	integral component of membrane [GO:0016021]; plasma membrane [GO:0005886]	ctaF BSU14920	0	0	0	0	0	0	0	0	0	0	0	0	0	0	0	0	0	0	0	0	0	0	0	0	0	0	0	0	0	0	0	0	0	0	0	0	0	0	0	0	0	0
O34329	CTAG_BACSU	Protein CtaG	297			integral component of membrane [GO:0016021]; plasma membrane [GO:0005886]	ctaG BSU14930	0	0	0	0	0	0	0	0	0	0	0	0	0	0	0	0	0	0	0	0	0	0	0	0	0	0	0	0	0	0	0	0	0	0	0	0	0	0	0	0	0	0
P14194	CTC_BACSU	General stress protein CTC (50S ribosomal protein L25)	204	translation [GO:0006412]	5S rRNA binding [GO:0008097]; structural constituent of ribosome [GO:0003735]	cytosolic large ribosomal subunit [GO:0022625]	ctc BSU00520	0	0	0	0	0	0	0	3.2	0	14.07	5.4	0	0	0	0	0	0	0	0	5.14	0	0	0	0	7.93	0	0	0	0	0	0	0	0	0	0	0	0	0	0	0	0	0
O34666	CTPA_BACSU	Carboxy-terminal processing protease CtpA (C-terminal processing protease) (EC 3.4.21.102)	466	signal transduction [GO:0007165]	endopeptidase activity [GO:0004175]; serine-type peptidase activity [GO:0008236]	outer membrane-bounded periplasmic space [GO:0030288]	ctpA orfRM1 BSU19590	0	0	0	0	0	0	0	0	0	0	0	0	0	0	0	0	0	0	0	0	0	0	0	0	0	0	0	0	0	0	0	0	0	0	0	0	0	0	0	0	0	0
O35002	CTPB_BACSU	Carboxy-terminal processing protease CtpB (C-terminal processing protease) (EC 3.4.21.102)	480	peptide metabolic process [GO:0006518]; proteolysis [GO:0006508]; signal transduction [GO:0007165]; sporulation resulting in formation of a cellular spore [GO:0030435]	endopeptidase activity [GO:0004175]; identical protein binding [GO:0042802]; peptidase activity [GO:0008233]; peptide binding [GO:0042277]; protein homodimerization activity [GO:0042803]; serine-type peptidase activity [GO:0008236]	outer membrane-bounded periplasmic space [GO:0030288]	ctpB yvjB BSU35240	0	0	0	0	0	0	0	0	0	0	0	0	0	0	0	0	0	0	0	0	0	0	0	0	0	0	0	0	0	0	0	0	0	0	0	0	0	0	0	0	0	0
P37568	CTSR_BACSU	Transcriptional regulator CtsR (Class three stress gene repressor)	154	regulation of transcription, DNA-templated [GO:0006355]; stress response to metal ion [GO:0097501]; transcription, DNA-templated [GO:0006351]	DNA binding [GO:0003677]		ctsR yacG BSU00830	0	0	0	0	0	0	0	0	0	0	0	0	0	0	0	0	0	0	0	0	0	0	0	0	0	0	0	0	0	0	0	0	0	0	0	0	0	0	0	0	0	0
O07586	CUER_BACSU	HTH-type transcriptional regulator CueR	143	regulation of transcription, DNA-templated [GO:0006355]; transcription, DNA-templated [GO:0006351]	DNA binding [GO:0003677]		cueR yhdQ BSU09560	0	0	0	0	0	0	0	0	0	0	0	0	0	0	0	0	0	0	0	0	0	0	0	0	0	0	0	0	0	0	0	0	0	0	0	0	0	0	0	0	0	0
P24808	CWLA_BACSU	N-acetylmuramoyl-L-alanine amidase CwlA (EC 3.5.1.28) (Autolysin) (Cell wall hydrolase)	272	cell wall organization [GO:0071555]; establishment of competence for transformation [GO:0030420]; peptidoglycan catabolic process [GO:0009253]; sporulation resulting in formation of a cellular spore [GO:0030435]	N-acetylmuramoyl-L-alanine amidase activity [GO:0008745]	extracellular region [GO:0005576]	cwlA BSU25900	0	0	0	0	0	0	0	0	0	0	0	0	0	0	0	0	0	0	0	0	0	0	0	0	0	0	0	0	0	0	0	0	0	0	0	0	0	0	0	0	0	0
Q06320	CWLC_BACSU	Sporulation-specific N-acetylmuramoyl-L-alanine amidase (EC 3.5.1.28) (Autolysin) (Cell wall hydrolase)	255	cell wall organization [GO:0071555]; establishment of competence for transformation [GO:0030420]; peptidoglycan catabolic process [GO:0009253]; sporulation resulting in formation of a cellular spore [GO:0030435]	metal ion binding [GO:0046872]; N-acetylmuramoyl-L-alanine amidase activity [GO:0008745]; peptidoglycan binding [GO:0042834]	cell wall [GO:0005618]; extracellular region [GO:0005576]; outer membrane-bounded periplasmic space [GO:0030288]	cwlC BSU17410	0	0	0	0	0	0	0	0	0	0	0	0	0	0	0	0	0	0	0	0	0	0	0	0	0	0	0	0	0	0	0	0	0	0	0	0	0	0	0	0	0	0
P50864	CWLD_BACSU	Germination-specific N-acetylmuramoyl-L-alanine amidase (EC 3.5.1.28) (Autolysin) (Cell wall hydrolase)	237	cell wall organization [GO:0071555]; peptidoglycan catabolic process [GO:0009253]	N-acetylmuramoyl-L-alanine amidase activity [GO:0008745]	extracellular region [GO:0005576]; outer membrane-bounded periplasmic space [GO:0030288]	cwlD BSU01530	0	0	0	0	0	0	0	0	0	0	0	0	0	0	0	0	0	0	0	0	0	0	0	0	0	0	0	0	0	0	0	0	0	0	0	0	0	0	0	0	0	0
P54450	CWLH_BACSU	N-acetylmuramoyl-L-alanine amidase CwlH (EC 3.5.1.28) (Autolysin) (Cell wall hydrolase)	250	cell wall organization [GO:0071555]; establishment of competence for transformation [GO:0030420]; peptidoglycan catabolic process [GO:0009253]; sporulation resulting in formation of a cellular spore [GO:0030435]	N-acetylmuramoyl-L-alanine amidase activity [GO:0008745]	extracellular region [GO:0005576]	cwlH yqeE BSU25710	0	0	0	0	0	0	0	0	0	0	0	0	0	0	0	0	0	0	0	0	0	0	0	0	0	0	0	0	0	0	0	0	0	0	0	0	0	0	0	0	0	0
P42249	CWLJ_BACSU	Cell wall hydrolase CwlJ	142	cell wall organization [GO:0071555]; sporulation resulting in formation of a cellular spore [GO:0030435]	hydrolase activity [GO:0016787]	extracellular region [GO:0005576]	cwlJ ycbQ BSU02600	0	0	0	0	0	0	0	0	0	0	0	0	0	0	0	0	0	0	0	0	0	0	0	0	0	0	0	0	0	0	0	0	0	0	0	0	0	0	0	0	0	0
O34360	CWLK_BACSU	Peptidoglycan L-alanyl-D-glutamate endopeptidase CwlK (EC 3.4.-.-)	167	cell wall organization [GO:0071555]	hydrolase activity [GO:0016787]	plasma membrane [GO:0005886]	cwlK ycdD BSU02810	0	0	0	0	0	0	0	0	0	0	0	0	0	0	0	0	0	0	0	0	0	0	0	0	0	0	0	0	0	0	0	0	0	0	0	0	0	0	0	0	0	0
P40767	CWLO_BACSU	Peptidoglycan DL-endopeptidase CwlO (EC 3.4.-.-) (D-gamma-glutamyl-meso-diaminopimelyl DL-endopeptidase) (PSPA2)	473	cell wall organization [GO:0071555]	hydrolase activity [GO:0016787]	cell wall [GO:0005618]; extracellular region [GO:0005576]	cwlO yvcE yzkA BSU34800	0	0	0	0	0	0	0	0	0	0	0	0	0	0	0	0	0	0	0	0	0	0	0	0	0	0	0	0	0	0	0	0	0	0	0	0	0	0	0	0	0	0
O31852	CWLS_BACSU	D-gamma-glutamyl-meso-diaminopimelic acid endopeptidase CwlS (EC 3.4.19.11) (Cell wall lytic enzyme associated with cell separation)	414	cell wall organization [GO:0071555]	cysteine-type peptidase activity [GO:0008234]	cell surface [GO:0009986]	cwlS yojL BSU19410	0	0	0	0	0	0	0	0	0	0	0	0	0	0	0	0	0	0	0	0	0	0	0	0	0	0	0	0	0	0	0	0	0	0	0	0	0	0	0	0	0	0
O07009	CYCB_BACSU	Cyclodextrin-binding protein	421		maltose transmembrane transporter activity [GO:0005363]	plasma membrane [GO:0005886]	cycB yvfK BSU34160	0	0	0	0	0	0	0	0	0	0	0	0	0	0	0	0	0	0	0	0	0	0	0	0	0	0	0	0	0	0	0	0	0	0	0	0	0	0	0	0	0	0
P94364	CYDA_BACSU	Cytochrome bd ubiquinol oxidase subunit 1 (EC 1.10.3.-) (Cytochrome d ubiquinol oxidase subunit I)	468		metal ion binding [GO:0046872]; oxidoreductase activity [GO:0016491]	integral component of membrane [GO:0016021]; plasma membrane [GO:0005886]	cydA yxkK BSU38760	0	0	0	0	0	0	0	0	0	0	0	0	0	0	0	0	0	0	0	0	0	0	0	0	0	0	0	0	0	0	0	0	0	0	0	0	0	0	0	0	0	0
P94365	CYDB_BACSU	Cytochrome bd ubiquinol oxidase subunit 2 (EC 1.10.3.-) (Cytochrome d ubiquinol oxidase subunit II)	338		metal ion binding [GO:0046872]; oxidoreductase activity [GO:0016491]	integral component of membrane [GO:0016021]; plasma membrane [GO:0005886]	cydB yxkL BSU38750	0	0	0	0	0	0	0	0	0	0	0	0	0	0	0	0	0	0	0	0	0	0	0	0	0	0	0	0	0	0	0	0	0	0	0	0	0	0	0	0	0	0
P94366	CYDC_BACSU	ATP-binding/permease protein CydC	567	cysteine transport [GO:0042883]	ATP binding [GO:0005524]; lipid-transporting ATPase activity [GO:0034040]	integral component of membrane [GO:0016021]; plasma membrane [GO:0005886]	cydC yxkM BSU38740	0	0	0	0	0	0	0	0	0	0	0	0	0	0	0	0	0	0	0	0	0	0	0	0	0	0	0	0	0	0	0	0	0	0	0	0	0	0	0	0	0	0
P94367	CYDD_BACSU	ATP-binding/permease protein CydD	575		ATPase activity, coupled to transmembrane movement of substances [GO:0042626]; ATP binding [GO:0005524]	integral component of membrane [GO:0016021]; plasma membrane [GO:0005886]	cydD yxkN BSU38730	0	0	0	0	0	0	0	0	0	0	0	0	0	0	0	0	0	0	0	0	0	0	0	0	0	0	0	0	0	0	0	0	0	0	0	0	0	0	0	0	0	0
O34527	CYMR_BACSU	HTH-type transcriptional regulator CymR (Cysteine metabolism repressor)	138	protein heterooligomerization [GO:0051291]; protein homotetramerization [GO:0051289]; regulation of transcription, DNA-templated [GO:0006355]; transcription, DNA-templated [GO:0006351]	core promoter binding [GO:0001047]; identical protein binding [GO:0042802]; protein homodimerization activity [GO:0042803]	protein complex [GO:0043234]; protein-DNA complex [GO:0032993]	cymR yrzC BSU27520	0	0	0	0	0	0	0	0	0	0	0	0	0	0	0	0	0	0	0	0	0	0	0	0	0	0	0	0	0	0	0	0	0	0	0	0	0	0	0	0	0	0
O08469	CPXY_BACSU	Cytochrome P450 (EC 1.14.-.-)	410		heme binding [GO:0020037]; iron ion binding [GO:0005506]; monooxygenase activity [GO:0004497]; oxidoreductase activity, acting on paired donors, with incorporation or reduction of molecular oxygen [GO:0016705]		cypA CYP107J1 yrdE BSU26740	0	0	0	0	0	0	0	0	0	0	0	0	0	0	0	0	0	0	0	0	0	0	0	0	0	0	0	0	0	0	0	0	0	0	0	0	0	0	0	0	0	0
O08336	CYPB_BACSU	Bifunctional cytochrome P450/NADPH--P450 reductase 2 (CYP102A3) (Fatty acid hydroxylase CypB) (Flavocytochrome P450 102A3) [Includes: Cytochrome P450 102A3 (EC 1.14.14.1); NADPH--cytochrome P450 reductase (EC 1.6.2.4)]	1054	fatty acid oxidation [GO:0019395]	aromatase activity [GO:0070330]; fatty acid binding [GO:0005504]; flavin adenine dinucleotide binding [GO:0050660]; FMN binding [GO:0010181]; heme binding [GO:0020037]; iron ion binding [GO:0005506]; NADPH-hemoprotein reductase activity [GO:0003958]; oxidoreductase activity, acting on paired donors, with incorporation or reduction of molecular oxygen, reduced flavin or flavoprotein as one donor, …	cytoplasm [GO:0005737]	cypB cyp102A3 yrhJ BSU27160	0	0	0	0	0	0	0	0	0	0	0	0	0	0	0	0	0	0	0	0	0	0	0	0	0	0	0	0	0	0	0	0	0	0	0	0	0	0	0	0	0	0
O31440	CYPC_BACSU	Fatty-acid peroxygenase (EC 1.11.2.4) (Cytochrome P450 152A1) (Cytochrome P450BsBeta) (Fatty acid beta-hydroxylase)	417		heme binding [GO:0020037]; iron ion binding [GO:0005506]; monooxygenase activity [GO:0004497]; oxidoreductase activity, acting on paired donors, with incorporation or reduction of molecular oxygen [GO:0016705]		cypC CYP152A1 BSU02100	0	0	0	0	0	0	0	0	0	0	0	0	0	0	0	0	0	0	0	0	0	0	0	0	0	0	0	0	0	0	0	0	0	0	0	0	0	0	0	0	0	0
O08394	CYPD_BACSU	Bifunctional cytochrome P450/NADPH--P450 reductase 1 (CYP102A2) (Fatty acid hydroxylase CypD) (Flavocytochrome P450 102A2) [Includes: Cytochrome P450 102A2 (EC 1.14.14.1); NADPH--cytochrome P450 reductase (EC 1.6.2.4)]	1061	fatty acid oxidation [GO:0019395]	aromatase activity [GO:0070330]; fatty acid binding [GO:0005504]; flavin adenine dinucleotide binding [GO:0050660]; FMN binding [GO:0010181]; heme binding [GO:0020037]; iron ion binding [GO:0005506]; NADPH-hemoprotein reductase activity [GO:0003958]; oxidoreductase activity, acting on paired donors, with incorporation or reduction of molecular oxygen, reduced flavin or flavoprotein as one donor, …	cytoplasm [GO:0005737]	cypD cyp102A2 yetO yfnJ BSU07250	0	0	0	0	0	0	0	0	0	0	0	0	0	0	0	0	0	0	0	0	0	0	0	0	0	0	0	0	0	0	0	0	0	0	0	0	0	0	0	0	0	0
O34926	CYPX_BACSU	Pulcherriminic acid synthase (EC 1.14.15.13) (CYP134A1) (Cyclo-L-leucyl-L-leucyl dipeptide oxidase) (Cytochrome P450 CypX)	405	pigment biosynthetic process [GO:0046148]; sterol metabolic process [GO:0016125]	heme binding [GO:0020037]; iron ion binding [GO:0005506]; oxidoreductase activity, acting on paired donors, with incorporation or reduction of molecular oxygen, reduced iron-sulfur protein as one donor, and incorporation of one atom of oxygen [GO:0016713]		cypX cyp134 cypB BSU35060	0	0	0	0	0	0	0	0	0	0	0	0	0	0	0	0	0	0	0	0	0	0	0	0	0	0	0	0	0	0	0	0	0	0	0	0	0	0	0	0	0	0
O34577	CYSC1_BACSU	Probable adenylyl-sulfate kinase (EC 2.7.1.25) (APS kinase) (ATP adenosine-5'-phosphosulfate 3'-phosphotransferase) (Adenosine-5'-phosphosulfate kinase)	197	hydrogen sulfide biosynthetic process [GO:0070814]; sulfate assimilation [GO:0000103]	adenylylsulfate kinase activity [GO:0004020]; ATP binding [GO:0005524]		cysC ylnC BSU15600	0	0	0	0	0	0	0	0	0	0	0	0	0	2.3	4.13	0	0	0	0	0	0	0	0	0	0	0	0	0	0	0	0	0	0	0	0	0	0	0	0	0	0	0
Q06750	CYSE_BACSU	Serine acetyltransferase (SAT) (EC 2.3.1.30)	217	cysteine biosynthetic process [GO:0019344]; cysteine biosynthetic process from serine [GO:0006535]; methionine catabolic process [GO:0009087]	serine O-acetyltransferase activity [GO:0009001]	cytosol [GO:0005829]	cysE cysA BSU00930	0	0	0	0	0	0	0	0	0	0	0	0	0	0	0	0	0	0	0	0	0	0	0	0	0	0	0	0	0	0	0	0	0	0	0	0	0	0	0	0	0	0
P94498	CYSH1_BACSU	Phosphoadenosine phosphosulfate reductase (EC 1.8.4.8) (3'-phosphoadenylylsulfate reductase) (PAPS reductase, thioredoxin dependent) (PAPS sulfotransferase) (PAdoPS reductase)	233	cysteine biosynthetic process [GO:0019344]; hydrogen sulfide biosynthetic process [GO:0070814]; oxidation-reduction process [GO:0055114]; sulfate assimilation, phosphoadenylyl sulfate reduction by phosphoadenylyl-sulfate reductase (thioredoxin) [GO:0019379]	phosphoadenylyl-sulfate reductase (thioredoxin) activity [GO:0004604]	cytoplasm [GO:0005737]	cysH BSU15570	0	0	0	0	0	0	0	0	0	0	0	0	0	0	0	0	0	0	0	0	0	0	0	0	0	0	0	0	0	0	0	0	0	0	0	0	0	0	0	0	0	0
O32213	CYSI_BACSU	Sulfite reductase [NADPH] hemoprotein beta-component (SiR-HP) (SiRHP) (EC 1.8.1.2)	571	cysteine biosynthetic process [GO:0019344]; hydrogen sulfide biosynthetic process [GO:0070814]; sulfate reduction [GO:0019419]	4 iron, 4 sulfur cluster binding [GO:0051539]; heme binding [GO:0020037]; metal ion binding [GO:0046872]; NADP binding [GO:0050661]; sulfite reductase (ferredoxin) activity [GO:0050311]; sulfite reductase (NADPH) activity [GO:0004783]; sulfite reductase activity [GO:0016002]	sulfite reductase complex (NADPH) [GO:0009337]	cysI yvgQ BSU33430	0	0	0	0	0	0	0	0	0	0	0	0	0	0	0	0	0	0	0	0	0	0	0	0	0	0	0	0	0	0	0	0	0	0	0	0	0	0	0	0	0	0
O32214	CYSJ_BACSU	Sulfite reductase [NADPH] flavoprotein alpha-component (SiR-FP) (EC 1.8.1.2)	605	cysteine biosynthetic process [GO:0019344]; hydrogen sulfide biosynthetic process [GO:0070814]; sulfate assimilation [GO:0000103]	flavin adenine dinucleotide binding [GO:0050660]; FMN binding [GO:0010181]; sulfite reductase (NADPH) activity [GO:0004783]		cysJ yvgR BSU33440	0	0	0	0	0	0	0	0	0	0	0	0	0	0	0	0	0	0	0	0	0	0	0	0	0	0	0	0	0	0	0	0	0	0	0	0	0	0	0	0	0	0
P37887	CYSK_BACSU	Cysteine synthase (CSase) (EC 2.5.1.47) (O-acetylserine (thiol)-lyase) (OAS-TL) (Superoxide-inducible protein 11) (SOI11)	308	cysteine biosynthetic process from serine [GO:0006535]; methionine catabolic process [GO:0009087]; positive regulation of cell proliferation [GO:0008284]; positive regulation of core promoter binding [GO:1904798]; protein heterooligomerization [GO:0051291]; protein homotetramerization [GO:0051289]	cystathionine beta-synthase activity [GO:0004122]; cysteine synthase activity [GO:0004124]; L-cysteine desulfhydrase activity [GO:0080146]; protein homodimerization activity [GO:0042803]; pyridoxal phosphate binding [GO:0030170]; transcription factor binding [GO:0008134]; transferase activity [GO:0016740]	cytoplasm [GO:0005737]; protein complex [GO:0043234]; protein-DNA complex [GO:0032993]	cysK BSU00730	0	0	0	0	0	0	0	0	9.41	6.15	0	0	0	0	0	0	0	0	0	0	0	0	0	0	0	0	0	0	0	0	5.99	0	0	0	0	0	0	0	0	0	0	0
P39647	CYSL_BACSU	HTH-type transcriptional regulator CysL (CysJI operon transcriptional activator)	299	transcription, DNA-templated [GO:0006351]	DNA binding [GO:0003677]; transcription factor activity, sequence-specific DNA binding [GO:0003700]		cysL ywfK BSU37650 ipa-89d	0	0	0	0	0	0	0	0	0	0	0	0	0	0	0	0	0	0	0	0	0	0	0	0	0	0	0	0	0	0	0	0	0	0	0	0	0	0	0	0	0	0
O34734	SULP_BACSU	Sulfate permease CysP	354	phosphate ion transport [GO:0006817]; sulfate transport [GO:0008272]	inorganic phosphate transmembrane transporter activity [GO:0005315]	integral component of membrane [GO:0016021]; plasma membrane [GO:0005886]	cysP ylnA BSU15580	0	0	0	0	0	0	0	0	0	0	0	0	0	0	0	0	0	0	0	0	0	0	0	0	0	0	0	0	0	0	0	0	0	0	0	0	0	0	0	0	0	0
Q06752	SYC_BACSU	Cysteine--tRNA ligase (EC 6.1.1.16) (Cysteinyl-tRNA synthetase) (CysRS)	466	cysteinyl-tRNA aminoacylation [GO:0006423]	ATP binding [GO:0005524]; cysteine-tRNA ligase activity [GO:0004817]; metal ion binding [GO:0046872]	cytosol [GO:0005829]	cysS spnA BSU00940	0	0	0	0	0	0	0	0	2.85	0	0	0	0	0	0	0	0	0	0	0	0	0	0	0	0	0	0	0	0	0	0	0	0	0	0	0	0	0	0	0	0	0
O07084	CZCD_BACSU	Cadmium, cobalt and zinc/H(+)-K(+) antiporter	311	cobalt ion transport [GO:0006824]; potassium ion transport [GO:0006813]; zinc II ion transport [GO:0006829]	cation transmembrane transporter activity [GO:0008324]	integral component of membrane [GO:0016021]; plasma membrane [GO:0005886]	czcD yrdO BSU26650	0	0	0	0	0	0	0	0	0	0	0	0	0	0	0	0	0	0	0	0	0	0	0	0	0	0	0	0	0	0	0	0	0	0	0	0	0	0	0	0	0	0
O07085	CZCO_BACSU	Uncharacterized oxidoreductase CzcO (EC 1.-.-.-)	345	cobalt ion transport [GO:0006824]; potassium ion transport [GO:0006813]; zinc II ion transport [GO:0006829]	oxidoreductase activity [GO:0016491]	plasma membrane [GO:0005886]	czcO trkA yrdP BSU26640	0	0	0	0	0	0	0	0	0	0	0	0	0	0	0	0	0	0	0	0	0	0	0	0	0	0	0	0	0	0	0	0	0	0	0	0	0	0	0	0	0	0
P71025	CZCR_BACSU	HTH-type transcriptional regulator CzcR	288	transcription, DNA-templated [GO:0006351]	DNA binding [GO:0003677]; transcription factor activity, sequence-specific DNA binding [GO:0003700]		czcR czcD yrdQ BSU26630	0	0	0	0	0	0	0	0	0	0	0	0	0	0	0	0	0	0	0	0	0	0	0	0	0	0	0	0	0	0	0	0	0	0	0	0	0	0	0	0	0	0
O31844	CZRA_BACSU	HTH-type transcriptional repressor CzrA	107	transcription, DNA-templated [GO:0006351]	DNA binding [GO:0003677]; metal ion binding [GO:0046872]; transcription factor activity, sequence-specific DNA binding [GO:0003700]	cytoplasm [GO:0005737]	czrA yozA BSU19120	0	0	0	0	0	0	0	0	0	0	0	0	0	0	0	0	0	0	0	0	0	0	0	0	0	0	0	0	0	0	0	0	0	0	0	0	0	0	0	0	0	0
P08750	DACA_BACSU	D-alanyl-D-alanine carboxypeptidase DacA (CPase) (DD-carboxypeptidase) (DD-peptidase) (EC 3.4.16.4) (Penicillin-binding protein 5) (PBP-5)	443	cell wall organization [GO:0071555]; peptidoglycan biosynthetic process [GO:0009252]; regulation of cell shape [GO:0008360]	endopeptidase activity [GO:0004175]; serine-type D-Ala-D-Ala carboxypeptidase activity [GO:0009002]	cell wall [GO:0005618]; extracellular region [GO:0005576]	dacA BSU00100	0	0	0	0	0	0	0	0	0	0	0	0	0	0	0	0	0	0	0	0	0	0	0	0	0	0	0	0	0	0	0	0	0	0	0	0	0	0	0	0	0	0
P35150	DACB_BACSU	D-alanyl-D-alanine carboxypeptidase DacB (DD-carboxypeptidase) (DD-peptidase) (EC 3.4.16.4) (Penicillin-binding protein 5*) (PBP-5*)	382	cell wall organization [GO:0071555]; peptidoglycan biosynthetic process [GO:0009252]; regulation of cell shape [GO:0008360]; sporulation resulting in formation of a cellular spore [GO:0030435]	endopeptidase activity [GO:0004175]; serine-type D-Ala-D-Ala carboxypeptidase activity [GO:0009002]	membrane [GO:0016020]	dacB BSU23190	0	0	0	0	0	0	0	0	0	0	0	0	0	0	0	0	0	0	0	0	0	0	0	0	0	0	0	0	0	0	0	0	0	0	0	0	0	0	0	0	0	0
P39844	DACC_BACSU	D-alanyl-D-alanine carboxypeptidase DacC (DD-carboxypeptidase) (DD-peptidase) (EC 3.4.16.4) (Penicillin-binding protein 4a) (PBP-4a)	491	cell cycle [GO:0007049]; cell division [GO:0051301]; cell wall organization [GO:0071555]; peptidoglycan biosynthetic process [GO:0009252]; regulation of cell shape [GO:0008360]	serine-type D-Ala-D-Ala carboxypeptidase activity [GO:0009002]	extracellular region [GO:0005576]	dacC pbp BSU18350	0	0	0	0	0	0	0	0	0	0	0	0	0	0	0	0	0	0	0	0	0	0	0	0	0	0	0	0	0	0	0	0	0	0	0	0	0	0	0	0	0	0
P38422	DACF_BACSU	D-alanyl-D-alanine carboxypeptidase DacF (DD-carboxypeptidase) (DD-peptidase) (EC 3.4.16.4) (Penicillin-binding protein DacF) (PBP)	389	cell wall organization [GO:0071555]; peptidoglycan biosynthetic process [GO:0009252]; regulation of cell shape [GO:0008360]	endopeptidase activity [GO:0004175]; serine-type D-Ala-D-Ala carboxypeptidase activity [GO:0009002]	extracellular region [GO:0005576]	dacF BSU23480	0	0	0	0	0	0	0	0	0	0	0	0	0	0	0	0	0	0	0	0	0	0	0	0	0	0	0	0	0	0	0	0	0	0	0	0	0	0	0	0	0	0
O31502	DAGK_BACSU	Diacylglycerol kinase (DAG kinase) (DAGK) (EC 2.7.1.107)	303	phospholipid biosynthetic process [GO:0008654]	ATP binding [GO:0005524]; diacylglycerol kinase activity [GO:0004143]; metal ion binding [GO:0046872]; NAD+ kinase activity [GO:0003951]		dagK dgkB yerQ BSU06720	0	0	0	0	0	0	0	0	0	0	0	0	0	0	0	0	0	0	0	0	0	0	0	0	0	0	0	0	0	0	0	0	0	0	0	0	0	0	0	0	0	0
Q04796	DAPA_BACSU	4-hydroxy-tetrahydrodipicolinate synthase (HTPA synthase) (EC 4.3.3.7)	290	diaminopimelate biosynthetic process [GO:0019877]; lysine biosynthetic process via diaminopimelate [GO:0009089]	4-hydroxy-tetrahydrodipicolinate synthase [GO:0008840]	cytoplasm [GO:0005737]	dapA BSU16770	0	9.96	0	0	0	0	0	0	0	0	0	0	0	0	0	0	0	0	0	0	0	0	0	0	0	0	0	0	0	0	0	0	0	0	0	0	0	0	0	0	0	0
P42976	DAPB_BACSU	4-hydroxy-tetrahydrodipicolinate reductase (HTPA reductase) (EC 1.17.1.8)	267	diaminopimelate biosynthetic process [GO:0019877]; lysine biosynthetic process via diaminopimelate [GO:0009089]	4-hydroxy-tetrahydrodipicolinate reductase [GO:0008839]	cytosol [GO:0005829]	dapB BSU22490	0	0	0	0	0	0	0	0	0	0	0	0	0	0	0	0	0	0	0	0	0	0	0	0	0	0	0	0	0	0	0	0	0	0	0	0	0	0	0	0	0	0
O32114	DAPF_BACSU	Diaminopimelate epimerase (DAP epimerase) (EC 5.1.1.7)	284	lysine biosynthetic process via diaminopimelate [GO:0009089]	diaminopimelate epimerase activity [GO:0008837]	cytosol [GO:0005829]	dapF yutL BSU32170	0	0	0	0	0	0	0	0	0	0	0	0	0	0	0	0	0	0	0	0	0	0	0	0	0	0	0	0	0	0	0	0	0	0	0	0	0	0	0	0	0	0
Q04795	AK1_BACSU	Aspartokinase 1 (EC 2.7.2.4) (Aspartate kinase 1) (Aspartokinase I)	404	diaminopimelate biosynthetic process [GO:0019877]; lysine biosynthetic process via diaminopimelate [GO:0009089]; threonine biosynthetic process [GO:0009088]	amino acid binding [GO:0016597]; aspartate kinase activity [GO:0004072]; ATP binding [GO:0005524]	cytoplasm [GO:0005737]	dapG lssD BSU16760	0	0	0	0	0	0	0	0	0	0	0	0	0	0	0	0	0	0	0	0	0	0	0	0	0	0	0	0	0	0	0	0	0	0	0	0	0	0	0	0	0	0
O34981	DAPH_BACSU	2,3,4,5-tetrahydropyridine-2,6-dicarboxylate N-acetyltransferase (EC 2.3.1.89) (Tetrahydrodipicolinate N-acetyltransferase) (THP acetyltransferase) (Tetrahydropicolinate acetylase)	236	diaminopimelate biosynthetic process [GO:0019877]; lysine biosynthetic process via diaminopimelate [GO:0009089]	tetrahydrodipicolinate N-acetyltransferase activity [GO:0047200]		dapH ykuQ BSU14180	0	0	0	0	3.65	0	0	0	0	0	0	0	0	0	0	0	0	0	0	0	0	0	0	0	0	0	0	0	0	0	11.1	0	0	0	0	0	0	0	0	0	0	0
P37538	YAAQ_BACSU	Uncharacterized protein YaaQ	109				darA yaaQ BSU00290	0	0	0	0	0	0	0	0	0	0	0	0	0	0	0	3.38	0	0	0	6.35	0	0	0	0	0	0	0	0	0	0	0	0	0	0	0	0	0	0	0	0	0	0
O07597	DAAA_BACSU	D-alanine aminotransferase (EC 2.6.1.21) (D-amino acid aminotransferase) (D-amino acid transaminase) (DAAT) (D-aspartate aminotransferase)	282	D-amino acid biosynthetic process [GO:0046437]; D-amino acid catabolic process [GO:0019478]	D-alanine:2-oxoglutarate aminotransferase activity [GO:0047810]; pyridoxal phosphate binding [GO:0030170]		dat yheM BSU09670	0	0	0	0	0	0	0	0	0	0	0	0	0	0	0	0	0	0	0	0	0	0	0	0	0	0	0	0	0	0	0	0	0	0	0	0	0	0	0	0	0	0
P42305	DBPA_BACSU	ATP-dependent RNA helicase DbpA (EC 3.6.4.13)	479	ribosomal large subunit assembly [GO:0000027]; RNA secondary structure unwinding [GO:0010501]	ATP binding [GO:0005524]; ATP-dependent RNA helicase activity [GO:0004004]; RNA binding [GO:0003723]	cytoplasm [GO:0005737]	dbpA deaD yxiN BSU39110 SS8E	0	0	0	0	0	0	0	0	0	0	0	0	0	0	0	0	0	0	0	0	0	0	0	0	0	0	0	0	0	0	0	0	0	0	0	0	0	0	0	0	0	0
P37529	DCK_BACSU	Deoxyadenosine/deoxycytidine kinase (dAK/dCK) (EC 2.7.1.74) (EC 2.7.1.76)	217		ATP binding [GO:0005524]; deoxyadenosine kinase activity [GO:0004136]; deoxycytidine kinase activity [GO:0004137]		dck dak yaaF BSU00140	0	0	0	0	0	0	0	0	0	0	0	0	0	0	0	0	0	0	0	0	0	0	0	0	0	0	0	0	0	0	0	0	0	0	0	0	0	0	0	0	0	0
P96603	DCTA_BACSU	C4-dicarboxylate transport protein (C4-dicarboxylate permease)	421	dicarboxylic acid transport [GO:0006835]	symporter activity [GO:0015293]	integral component of membrane [GO:0016021]; plasma membrane [GO:0005886]	dctA dctP ydbH BSU04470	0	0	0	0	0	0	0	0	0	0	0	0	0	0	0	0	0	0	0	0	0	0	0	0	0	0	0	0	0	0	0	0	0	0	0	0	0	0	0	0	0	0
P96600	DCTB_BACSU	C4-dicarboxylate-binding protein DctB	350	carbohydrate transport [GO:0008643]		extracellular region [GO:0005576]; outer membrane-bounded periplasmic space [GO:0030288]	dctB ydbE BSU04440	0	0	0	0	0	0	0	0	0	0	0	0	0	0	0	0	0	0	0	0	0	0	0	0	0	0	0	0	0	0	0	0	0	0	0	0	0	0	0	0	0	0
P96602	DCTR_BACSU	Probable C4-dicarboxylate response regulator DctR	226	phosphorelay signal transduction system [GO:0000160]; response to external stimulus [GO:0009605]; transcription, DNA-templated [GO:0006351]	DNA binding [GO:0003677]; transcription factor activity, sequence-specific DNA binding [GO:0003700]	cytoplasm [GO:0005737]	dctR ydbG BSU04460	0	0	0	0	0	0	0	0	0	0	0	0	0	0	0	0	0	0	0	0	0	0	0	0	0	0	0	0	0	0	0	0	0	0	0	0	0	0	0	0	0	0
P96601	DCTS_BACSU	Probable C4-dicarboxylate sensor kinase (EC 2.7.13.3)	535		ATP binding [GO:0005524]; phosphorelay sensor kinase activity [GO:0000155]	integral component of membrane [GO:0016021]; intracellular [GO:0005622]; plasma membrane [GO:0005886]	dctS ydbF BSU04450	0	0	0	0	0	0	0	0	0	0	0	0	0	0	0	0	0	0	0	0	0	0	0	0	0	0	0	0	0	0	0	0	0	0	0	0	0	0	0	0	0	0
P96612	DDL_BACSU	D-alanine--D-alanine ligase (EC 6.3.2.4) (D-Ala-D-Ala ligase) (D-alanylalanine synthetase)	354	cell wall organization [GO:0071555]; peptidoglycan biosynthetic process [GO:0009252]; regulation of cell shape [GO:0008360]	ATP binding [GO:0005524]; D-alanine-D-alanine ligase activity [GO:0008716]; metal ion binding [GO:0046872]	cytoplasm [GO:0005737]	ddl ddlA BSU04560	0	0	0	0	0	0	0	0	0	0	0	0	0	0	0	0	0	0	0	0	0	0	0	0	0	0	0	0	0	0	0	0	0	0	0	0	0	0	0	0	0	0
P94462	DEF1_BACSU	Peptide deformylase 1 (PDF 1) (EC 3.5.1.88) (Polypeptide deformylase 1)	160	co-translational protein modification [GO:0043686]; N-terminal protein amino acid modification [GO:0031365]; translation [GO:0006412]	metal ion binding [GO:0046872]; peptide deformylase activity [GO:0042586]		defA def yloK BSU15720	0	0	0	0	0	0	0	0	0	0	0	0	0	0	0	0	0	0	0	8.06	0	0	0	0	0	0	0	0	0	0	0	0	0	0	0	0	0	0	0	0	0	0
Q45495	DEF2_BACSU	Peptide deformylase 2 (PDF 2) (EC 3.5.1.88) (Polypeptide deformylase 2)	184	co-translational protein modification [GO:0043686]; N-terminal protein amino acid modification [GO:0031365]; translation [GO:0006412]	metal ion binding [GO:0046872]; peptide deformylase activity [GO:0042586]		defB ykrB BSU14560	0	0	0	0	0	0	0	0	0	0	0	0	0	0	0	0	0	0	0	0	0	0	0	0	0	0	0	0	0	0	0	0	0	0	0	0	0	0	0	0	0	0
P37947	DEGA_BACSU	HTH-type transcriptional regulator DegA (Degradation activator)	337	regulation of transcription, DNA-templated [GO:0006355]; transcription, DNA-templated [GO:0006351]	DNA binding [GO:0003677]		degA BSU10840	0	0	0	0	0	0	0	0	0	0	0	0	0	0	0	0	0	0	0	0	0	0	0	0	0	0	0	0	0	0	0	0	0	0	0	0	0	0	0	0	0	0
Q99039	DEGQ_BACSU	Degradation enzyme regulation protein DegQ (Regulatory factor SacQ)	46	positive regulation of single-species biofilm formation [GO:1900192]			degQ amyB sacQ BSU31720	0	0	0	0	0	0	0	0	0	0	0	0	0	0	0	0	0	0	0	0	0	0	0	0	0	0	0	0	0	0	0	0	0	0	0	0	0	0	0	0	0	0
P68731	DEGR_BACSU	Regulatory protein DegR	60	regulation of transcription, DNA-templated [GO:0006355]; transcription, DNA-templated [GO:0006351]			degR prtR BSU21940	0	0	0	0	0	0	0	0	0	0	0	0	0	0	0	0	0	0	0	0	0	0	0	0	0	0	0	0	0	0	0	0	0	0	0	0	0	0	0	0	0	0
P13799	DEGS_BACSU	Signal transduction histidine-protein kinase/phosphatase DegS (EC 2.7.13.3) (EC 3.1.3.-)	385		ATP binding [GO:0005524]; phosphoprotein phosphatase activity [GO:0004721]; phosphorelay sensor kinase activity [GO:0000155]; protein dimerization activity [GO:0046983]	cytoplasm [GO:0005737]; integral component of membrane [GO:0016021]	degS sacU BSU35500	0	0	0	0	0	0	0	0	0	0	0	0	0	0	0	0	0	0	0	0	0	0	0	0	0	0	0	0	0	0	0	0	0	0	0	0	0	0	0	0	0	0
P13800	DEGU_BACSU	Transcriptional regulatory protein DegU (Protease production enhancer protein)	229	phosphorelay signal transduction system [GO:0000160]; regulation of transcription, DNA-templated [GO:0006355]; transcription, DNA-templated [GO:0006351]	DNA binding [GO:0003677]	cytoplasm [GO:0005737]	degU iep BSU35490	0	0	0	0	0	0	0	0	0	0	0	0	0	0	0	0	0	0	0	0	0	0	0	0	0	0	0	0	0	0	0	0	0	0	0	0	0	0	6.3	0	0	0
P32436	DEGV_BACSU	Protein DegV	281		lipid binding [GO:0008289]		degV yviA BSU35480	0	0	0	0	0	0	0	0	0	0	0	0	0	0	0	0	0	0	0	0	0	0	0	0	0	0	0	0	0	0	0	0	0	0	0	0	0	0	0	0	0	0
P39121	DEOC_BACSU	Deoxyribose-phosphate aldolase (DERA) (EC 4.1.2.4) (2-deoxy-D-ribose 5-phosphate aldolase) (Phosphodeoxyriboaldolase) (Deoxyriboaldolase)	223	carbohydrate catabolic process [GO:0016052]; deoxyribonucleotide catabolic process [GO:0009264]; deoxyribose phosphate catabolic process [GO:0046386]	deoxyribose-phosphate aldolase activity [GO:0004139]	cytoplasm [GO:0005737]	deoC dra BSU39420	0	0	0	0	0	0	0	0	0	0	0	0	0	0	0	0	0	0	0	0	0	0	0	0	0	0	0	0	0	0	0	0	0	0	0	0	0	0	0	0	0	0
O34925	DEOD_BACSU	Purine nucleoside phosphorylase DeoD-type (PNP) (EC 2.4.2.1) (Purine nucleoside phosphorylase II) (PU-NPase II)	233	nucleoside metabolic process [GO:0009116]	purine-nucleoside phosphorylase activity [GO:0004731]		deoD punB BSU19630	0	0	0	0	0	0	0	0	0	0	0	0	0	0	0	0	0	0	0	0	0	0	0	0	0	0	0	0	0	0	0	0	0	0	0	0	0	0	0	0	0	0
P39140	DEOR_BACSU	Deoxyribonucleoside regulator	313	DNA-templated transcription, initiation [GO:0006352]	carbohydrate binding [GO:0030246]; DNA binding [GO:0003677]; identical protein binding [GO:0042802]; sigma factor activity [GO:0016987]; transcription factor activity, sequence-specific DNA binding [GO:0003700]		deoR yxxC BSU39430	0	0	0	0	0	0	0	0	0	0	0	0	0	0	0	0	0	0	0	0	0	0	0	0	0	0	0	0	0	0	0	0	0	0	0	0	0	0	0	0	0	0
P50743	DER_BACSU	GTPase Der (GTP-binding protein EngA)	436	ribosome biogenesis [GO:0042254]	GTP binding [GO:0005525]		der engA yphC BSU22840	0	0	0	0	0	0	0	0	0	0	0	0	0	0	0	0	0	0	0	0	0	0	0	0	0	0	0	0	0	20	0	0	0	0	0	0	0	0	0	0	0	0
O34653	DES_BACSU	Fatty acid desaturase (EC 1.14.19.-) (Delta(5) acyl-lipid desaturase) (Delta(5) desaturase)	352	fatty acid biosynthetic process [GO:0006633]	oxidoreductase activity [GO:0016491]	integral component of membrane [GO:0016021]; plasma membrane [GO:0005886]	des desA yocE BSU19180	0	0	0	0	0	0	0	0	0	0	0	0	0	0	0	0	0	0	0	0	0	0	0	0	0	0	0	0	0	0	0	0	0	0	0	0	0	0	0	0	0	0
O34757	DESK_BACSU	Sensor histidine kinase DesK (EC 2.7.13.3)	370		ATP binding [GO:0005524]; phosphoprotein phosphatase activity [GO:0004721]; phosphorelay sensor kinase activity [GO:0000155]; protein dimerization activity [GO:0046983]	integral component of membrane [GO:0016021]; intracellular [GO:0005622]; plasma membrane [GO:0005886]	desK yocF BSU19190	0	0	0	0	0	0	0	0	0	0	0	0	0	0	0	0	0	0	0	0	0	0	0	0	0	0	0	0	0	0	0	0	0	0	0	0	0	0	0	0	0	0
O34723	DESR_BACSU	Transcriptional regulatory protein DesR	199	phosphorelay signal transduction system [GO:0000160]; regulation of transcription, DNA-templated [GO:0006355]; transcription, DNA-templated [GO:0006351]	DNA binding [GO:0003677]	cytoplasm [GO:0005737]	desR yocG BSU19200	0	0	0	0	0	0	0	0	0	0	0	0	0	0	0	0	0	0	0	0	0	0	0	0	0	0	0	0	0	0	0	0	0	0	0	0	0	0	0	0	0	0
P11045	DYR_BACSU	Dihydrofolate reductase (EC 1.5.1.3)	168	glycine biosynthetic process [GO:0006545]; nucleotide biosynthetic process [GO:0009165]; one-carbon metabolic process [GO:0006730]; tetrahydrofolate biosynthetic process [GO:0046654]	dihydrofolate reductase activity [GO:0004146]; NADP binding [GO:0050661]		dfrA BSU21810	0	0	0	0	0	0	0	0	0	0	0	0	0	0	0	0	0	0	0	0	0	0	0	0	0	0	0	0	0	0	0	0	0	0	0	0	0	0	0	0	0	0
P37530	DGK_BACSU	Deoxyguanosine kinase (DGUO kinase) (dGK) (EC 2.7.1.113)	207		ATP binding [GO:0005524]; deoxyguanosine kinase activity [GO:0004138]		dgk yaaG BSU00150	0	0	0	0	0	0	0	0	0	0	0	0	0	0	0	0	0	0	0	0	0	0	0	0	0	0	0	0	0	0	0	0	0	0	0	0	0	0	0	0	0	0
P19638	UDPK_BACSU	Undecaprenol kinase (UdpK) (EC 2.7.1.66)	123	phospholipid biosynthetic process [GO:0008654]; sporulation resulting in formation of a cellular spore [GO:0030435]	ATP binding [GO:0005524]; diacylglycerol kinase activity [GO:0004143]; undecaprenol kinase activity [GO:0009038]	integral component of membrane [GO:0016021]; plasma membrane [GO:0005886]	dgkA dgk yqxF BSU25310	0	0	0	0	0	0	0	0	0	0	0	0	0	0	0	0	0	0	0	0	0	0	0	0	0	0	0	0	0	0	0	0	0	0	0	0	0	0	0	0	0	0
O34660	ALDH4_BACSU	Putative aldehyde dehydrogenase DhaS (EC 1.2.1.3)	495	cellular aldehyde metabolic process [GO:0006081]	aldehyde dehydrogenase (NAD) activity [GO:0004029]; aldehyde dehydrogenase [NAD(P)+] activity [GO:0004030]		dhaS BSU19310	0	0	0	0	0	0	0	0	0	0	0	0	0	0	0	0	0	0	0	0	0	0	0	0	0	0	0	0	0	0	0	0	0	0	0	0	0	0	0	0	0	0
P39071	DHBA_BACSU	2,3-dihydro-2,3-dihydroxybenzoate dehydrogenase (EC 1.3.1.28) (Cold shock protein CSI14)	261	siderophore biosynthetic process [GO:0019290]	2,3-dihydro-2,3-dihydroxybenzoate dehydrogenase activity [GO:0008667]	cytoplasm [GO:0005737]	dhbA entA BSU32000	0	0	0	0	0	0	0	0	0	0	0	0	0	0	0	0	0	0	21	0	0	0	0	0	0	0	0	0	0	0	0	0	0	0	0	0	0	0	0	0	0	0
P45743	DHBB_BACSU	Isochorismatase (EC 3.3.2.1) (2,3 dihydro-2,3 dihydroxybenzoate synthase) (Superoxide-inducible protein 1) (SOI1)	312	metabolic process [GO:0008152]	isochorismatase activity [GO:0008908]		dhbB BSU31970	0	0	0	0	0	0	0	0	0	0	0	0	0	0	0	0	0	0	72.1	0	0	0	0	0	0	0	0	0	0	0	0	0	0	0	0	0	0	0	2.25	0	0	0
P45744	DHBC_BACSU	Isochorismate synthase DhbC (EC 5.4.4.2) (Isochorismate mutase)	398	biosynthetic process [GO:0009058]	isochorismate synthase activity [GO:0008909]		dhbC BSU31990	0	0	0	0	0	0	0	0	0	0	0	0	0	0	0	0	0	0	0	0	0	0	0	0	0	0	0	0	0	0	0	0	0	0	0	0	0	0	0	0	0	0
P40871	DHBE_BACSU	2,3-dihydroxybenzoate-AMP ligase (EC 6.3.2.-) (Dihydroxybenzoic acid-activating enzyme)	539	siderophore biosynthetic process [GO:0019290]	(2,3-dihydroxybenzoyl)adenylate synthase activity [GO:0008668]; ATP binding [GO:0005524]; ligase activity [GO:0016874]	cytoplasm [GO:0005737]	dhbE entE BSU31980	0	0	0	0	0	0	0	0	0	0	0	0	0	0	0	0	0	0	0	0	0	0	0	0	0	0	0	0	0	0	0	0	0	0	0	0	0	0	0	0	0	0
P45745	DHBF_BACSU	Dimodular nonribosomal peptide synthase	2378	biosynthetic process [GO:0009058]	hydrolase activity, acting on ester bonds [GO:0016788]; ligase activity [GO:0016874]; phosphopantetheine binding [GO:0031177]		dhbF BSU31960	0	0	0	0	0	0	0	0	0	0	0	0	0	0	0	0	0	0	0	0	0	0	0	0	0	0	0	0	0	0	0	0	0	0	0	0	0	0	0	0	0	0
Q02886	DINB_BACSU	Protein DinB	172		metal ion binding [GO:0046872]		dinB BSU05630	0	0	0	0	0	0	0	0	0	0	0	0	0	0	0	0	0	0	0	0	0	0	0	0	12.35	0	0	0	0	0	0	0	0	0	0	0	0	0	0	0	0	0
P54545	DPO41_BACSU	DNA polymerase IV 1 (Pol IV 1) (EC 2.7.7.7)	414	DNA repair [GO:0006281]; DNA replication [GO:0006260]	damaged DNA binding [GO:0003684]; DNA-directed DNA polymerase activity [GO:0003887]; metal ion binding [GO:0046872]	cytoplasm [GO:0005737]	dinB1 yqjH BSU23870	0	0	0	0	0	0	0	0	0	0	0	0	0	0	0	0	0	0	0	0	0	0	0	0	0	0	0	0	0	0	0	0	0	0	0	0	0	0	0	0	0	0
P54560	DPO42_BACSU	DNA polymerase IV 2 (Pol IV 2) (EC 2.7.7.7)	412	DNA repair [GO:0006281]; DNA replication [GO:0006260]	damaged DNA binding [GO:0003684]; DNA-directed DNA polymerase activity [GO:0003887]; metal ion binding [GO:0046872]	cytoplasm [GO:0005737]	dinB2 yqjW BSU23710	0	0	0	0	0	0	0	0	0	0	0	0	0	0	0	0	0	0	0	0	0	0	0	0	0	0	0	0	0	0	0	0	0	0	0	0	0	0	0	0	0	0
P54394	DING_BACSU	Probable ATP-dependent helicase DinG homolog (EC 3.6.4.12)	931	DNA recombination [GO:0006310]; DNA repair [GO:0006281]; DNA replication [GO:0006260]	ATP binding [GO:0005524]; ATP-dependent helicase activity [GO:0008026]; DNA binding [GO:0003677]; DNA-directed DNA polymerase activity [GO:0003887]		dinG BSU22400	0	0	0	0	0	0	0	0	0	0	0	0	0	0	0	0	0	0	0	0	0	0	0	0	0	0	0	0	0	0	0	0	0	0	0	0	0	0	0	0	0	0
P37573	DISA_BACSU	DNA integrity scanning protein DisA (Cyclic di-AMP synthase) (c-di-AMP synthase) (Diadenylate cyclase) (DAC) (EC 2.7.7.85)	360	DNA repair [GO:0006281]	ATP binding [GO:0005524]; DNA binding [GO:0003677]; nucleotidyltransferase activity [GO:0016779]	cytoplasm [GO:0005737]	disA comY orf6 yacK BSU00880	0	0	0	0	0	0	0	0	0	0	0	0	0	0	0	3.86	0	0	0	0	0	0	0	0	0	0	0	0	0	0	0	0	0	0	0	0	0	0	0	0	0	0
P16655	DIVIB_BACSU	Cell division protein DivIB (Cell division and sporulation protein) (Division initiation protein DivIB)	263	cell cycle [GO:0007049]; cell division [GO:0051301]; sporulation resulting in formation of a cellular spore [GO:0030435]		integral component of membrane [GO:0016021]; plasma membrane [GO:0005886]	divIB dds BSU15240	0	0	0	0	0	0	0	0	0	0	0	0	0	0	0	0	0	0	0	0	0	0	0	0	0	0	0	0	0	0	0	0	0	0	0	0	0	0	0	0	0	0
P37471	DIVIC_BACSU	Cell division protein DivIC	125	cell cycle [GO:0007049]			divIC divA BSU00620	0	0	0	0	0	0	0	0	0	0	0	0	0	0	0	0	0	0	0	0	0	0	0	0	0	0	0	0	0	0	0	0	0	0	0	0	0	0	0	0	0	0
P71021	DIV4A_BACSU	Septum site-determining protein DivIVA (Cell division initiation protein DivIVA) (Minicell-associated protein DivIVA)	164	cell cycle [GO:0007049]; cell division [GO:0051301]; sporulation resulting in formation of a cellular spore [GO:0030435]	identical protein binding [GO:0042802]	cytoplasm [GO:0005737]	divIVA ylmJ BSU15420	0	0	0	0	0	0	0	0	0	0	0	0	0	0	0	0	0	0	0	0	0	0	0	0	0	0	0	0	0	0	0	0	0	0	0	0	0	0	0	0	0	0
P39581	DLTA_BACSU	D-alanine--poly(phosphoribitol) ligase subunit 1 (EC 6.1.1.13) (D-alanine-D-alanyl carrier protein ligase) (DCL) (D-alanine-activating enzyme) (DAE)	503	lipoteichoic acid biosynthetic process [GO:0070395]	ATP binding [GO:0005524]; D-alanine-poly(phosphoribitol) ligase activity [GO:0047473]	cytoplasm [GO:0005737]	dltA dae BSU38500 ipa-5r	0	0	0	0	0	0	0	5.9	0	0	0	0	0	0	0	0	2.16	0	0	0	0	10.4	0	0	0	0	4.2	3.6	0	0	0	0	0	3.6	0	0	0	0	0	0	0	0
P39580	DLTB_BACSU	Protein DltB	395	lipoteichoic acid biosynthetic process [GO:0070395]; transport [GO:0006810]		integral component of membrane [GO:0016021]; plasma membrane [GO:0005886]	dltB BSU38510 ipa-4r	0	0	0	0	0	0	0	0	0	0	0	0	0	0	0	0	0	0	0	0	0	0	0	0	0	0	0	0	0	0	0	0	0	0	0	0	0	0	0	0	0	0
P39579	DLTC_BACSU	D-alanine--poly(phosphoribitol) ligase subunit 2 (EC 6.1.1.13) (D-alanyl carrier protein) (DCP)	78	cell wall organization [GO:0071555]; lipoteichoic acid biosynthetic process [GO:0070395]	ATP binding [GO:0005524]; D-alanine-poly(phosphoribitol) ligase activity [GO:0047473]; D-alanyl carrier activity [GO:0036370]		dltC BSU38520 ipa-3r	0	0	0	0	0	0	0	0	0	0	0	0	0	0	0	0	0	0	0	0	0	0	0	0	0	0	0	0	0	0	0	0	0	0	0	0	0	0	0	0	0	0
P39578	DLTD_BACSU	Protein DltD	392	lipoteichoic acid biosynthetic process [GO:0070395]			dltD BSU38530 ipa-2r	0	0	0	0	0	0	0	0	0	0	0	0	0	0	0	0	0	0	0	0	0	0	0	0	0	0	0	0	0	0	0	0	0	0	0	0	0	0	0	0	0	0
P39577	DLTE_BACSU	Uncharacterized oxidoreductase DltE (EC 1.-.-.-)	252		oxidoreductase activity [GO:0016491]	cytoplasm [GO:0005737]	dltE BSU38540 ipa-1r	0	0	0	0	7.02	0	0	0	0	0	0	0	0	0	0	0	0	0	0	0	0	0	0	0	0	0	0	0	0	0	0	0	0	0	0	0	0	0	0	0	0	0
P05648	DNAA_BACSU	Chromosomal replication initiator protein DnaA	446	DNA replication initiation [GO:0006270]; regulation of DNA replication [GO:0006275]	ATP binding [GO:0005524]; DNA replication origin binding [GO:0003688]	cytoplasm [GO:0005737]; plasma membrane [GO:0005886]	dnaA dnaH BSU00010	0	0	0	0	0	0	0	0	0	0	0	0	0	0	0	0	0	0	0	0	0	0	0	0	0	0	0	0	0	0	0	0	0	0	0	0	0	0	0	0	0	0
P07908	DNAB_BACSU	Replication initiation and membrane attachment protein	472	DNA replication, synthesis of RNA primer [GO:0006269]	ATP binding [GO:0005524]; DNA binding [GO:0003677]	primosome complex [GO:1990077]	dnaB BSU28990	0	0	0	0	0	0	0	0	0	0	0	0	0	0	0	0	0	0	0	0	0	0	0	0	0	0	0	0	0	0	0	0	0	0	0	0	0	0	0	0	0	0
P37469	DNAC_BACSU	Replicative DNA helicase (EC 3.6.4.12)	454	DNA replication, synthesis of RNA primer [GO:0006269]; DNA unwinding involved in DNA replication [GO:0006268]	ATP binding [GO:0005524]; DNA binding [GO:0003677]; DNA helicase activity [GO:0003678]	cytosol [GO:0005829]; primosome complex [GO:1990077]	dnaC BSU40440	0	0	0	0	0	0	0	0	0	0	0	0	0	0	0	0	0	0	0	0	0	0	0	0	0	0	0	0	0	0	0	0	0	0	0	0	0	0	0	0	0	0
P39787	DNAD_BACSU	DNA replication protein DnaD	232	DNA replication, synthesis of RNA primer [GO:0006269]		primosome complex [GO:1990077]	dnaD BSU22350	0	0	0	0	0	0	0	0	0	0	0	0	0	0	0	0	0	0	0	0	0	0	0	0	0	0	0	0	0	0	0	0	0	0	0	0	0	0	0	0	0	0
O34623	DPO3A_BACSU	DNA polymerase III subunit alpha (EC 2.7.7.7)	1115	DNA replication [GO:0006260]	3'-5' exonuclease activity [GO:0008408]; DNA binding [GO:0003677]; DNA-directed DNA polymerase activity [GO:0003887]	cytoplasm [GO:0005737]	dnaE BSU29230	0	0	0	0	0	0	0	0	0	0	0	0	0	0	0	0	0	0	0	0	0	0	0	0	0	0	0	0	0	0	0	0	0	0	0	0	0	0	0	0	0	0
P05096	DNAG_BACSU	DNA primase (EC 2.7.7.-)	603		ATP binding [GO:0005524]; DNA binding [GO:0003677]; DNA helicase activity [GO:0003678]; DNA primase activity [GO:0003896]; zinc ion binding [GO:0008270]	primosome complex [GO:1990077]	dnaG dnaE BSU25210	0	0	0	0	0	0	0	0	0	0	0	0	0	0	0	0	0	0	0	0	0	0	0	0	0	0	0	0	0	0	0	0	0	0	0	0	0	0	0	0	0	0
P06567	DNAI_BACSU	Primosomal protein DnaI	311	DNA replication, synthesis of RNA primer [GO:0006269]; DNA replication initiation [GO:0006270]	ATP binding [GO:0005524]; DNA replication origin binding [GO:0003688]	cytoplasm [GO:0005737]; plasma membrane [GO:0005886]; primosome complex [GO:1990077]	dnaI ytxA BSU28980	0	0	0	0	0	0	0	0	0	0	0	0	0	0	0	0	0	0	0	0	0	0	0	0	0	0	0	0	0	0	0	0	0	0	0	0	0	0	0	0	0	0
P17631	DNAJ_BACSU	Chaperone protein DnaJ	375	DNA replication [GO:0006260]; protein folding [GO:0006457]; response to heat [GO:0009408]	ATP binding [GO:0005524]; heat shock protein binding [GO:0031072]; metal ion binding [GO:0046872]; unfolded protein binding [GO:0051082]	cytoplasm [GO:0005737]	dnaJ BSU25460	0	0	0	0	0	0	0	0	0	0	0	0	0	0	0	0	0	0	0	0	0	0	0	0	0	0	0	0	0	0	0	0	0	0	0	0	0	0	0	0	0	0
P17820	DNAK_BACSU	Chaperone protein DnaK (HSP70) (Heat shock 70 kDa protein) (Heat shock protein 70)	611	protein folding [GO:0006457]	ATP binding [GO:0005524]; unfolded protein binding [GO:0051082]		dnaK BSU25470	0	0	3.3	2.3	0	0	0	0	0	0	0	0	0	0	0	0	0	0	0	0	0	0	0	7.56	0	0	0	0	0	0	0	0	0	0	0	0	0	0	0	0	2.4	2.02
P05649	DPO3B_BACSU	DNA polymerase III subunit beta (EC 2.7.7.7)	378	DNA replication [GO:0006260]	3'-5' exonuclease activity [GO:0008408]; DNA binding [GO:0003677]; DNA-directed DNA polymerase activity [GO:0003887]	cytoplasm [GO:0005737]; DNA polymerase III complex [GO:0009360]	dnaN dnaG BSU00020	0	0	0	0	0	0	0	0	0	0	0	0	0	0	0	0	0	0	0	0	0	0	0	0	0	0	0	0	0	0	0	0	0	0	0	0	0	0	0	0	0	0
P09122	DPO3X_BACSU	DNA polymerase III subunit gamma/tau (EC 2.7.7.7)	563	DNA-dependent DNA replication [GO:0006261]	ATP binding [GO:0005524]; DNA binding [GO:0003677]; DNA-directed DNA polymerase activity [GO:0003887]	DNA polymerase III complex [GO:0009360]	dnaX dnaH BSU00190	0	0	0	0	0	0	0	0	0	0	0	0	0	0	0	0	0	0	0	0	0	0	0	0	0	0	0	0	0	0	0	0	0	0	0	0	0	0	0	0	0	0
Q04809	DPAA_BACSU	Dipicolinate synthase subunit A (DPA synthase subunit A) (EC 1.3.1.-) (Spore dipicolinate synthase subunit A) (Stage V sporulation protein FA)	297	sporulation resulting in formation of a cellular spore [GO:0030435]	oxidoreductase activity [GO:0016491]		dpaA spoVFA BSU16730 orfY	0	0	0	0	0	0	0	0	0	0	0	0	0	0	0	0	0	0	0	0	0	0	0	0	0	0	0	0	0	0	0	0	0	0	0	0	0	0	0	0	0	0
Q04810	DPAB_BACSU	Dipicolinate synthase subunit B (DPA synthase subunit B) (EC 1.3.1.-) (Spore dipicolinate synthase subunit B) (Stage V sporulation protein FB)	200	sporulation resulting in formation of a cellular spore [GO:0030435]	oxidoreductase activity [GO:0016491]		dpaB spoVFB BSU16740 orfX	0	0	0	0	0	0	0	0	0	0	0	0	0	0	0	0	0	0	0	0	0	0	0	0	0	0	0	0	0	0	0	0	0	0	0	0	0	0	0	0	0	0
P26902	DPPA_BACSU	D-aminopeptidase (EC 3.4.11.-)	274	sporulation resulting in formation of a cellular spore [GO:0030435]	aminopeptidase activity [GO:0004177]; metal ion binding [GO:0046872]; metallopeptidase activity [GO:0008237]		dppA dciAA BSU12920	0	0	0	0	0	0	0	0	0	0	0	0	0	0	0	0	0	0	0	0	0	0	0	0	0	0	0	0	0	0	0	0	0	0	0	0	0	0	0	0	0	0
P26903	DPPB_BACSU	Dipeptide transport system permease protein DppB	308	protein transport [GO:0015031]; sporulation resulting in formation of a cellular spore [GO:0030435]; transmembrane transport [GO:0055085]	transmembrane transporter activity [GO:0022857]	integral component of membrane [GO:0016021]; plasma membrane [GO:0005886]	dppB dciAB BSU12930	0	0	0	0	0	0	0	0	0	0	0	0	0	0	0	0	0	0	0	0	0	0	0	0	0	0	0	0	0	0	0	0	0	0	0	0	0	0	0	0	0	0
P26904	DPPC_BACSU	Dipeptide transport system permease protein DppC	320	protein transport [GO:0015031]; sporulation resulting in formation of a cellular spore [GO:0030435]		integral component of membrane [GO:0016021]; plasma membrane [GO:0005886]	dppC dciAC BSU12940	0	0	0	0	0	0	0	0	0	0	0	0	0	0	0	0	0	0	0	0	0	0	0	0	0	0	0	0	0	0	0	0	0	0	0	0	0	0	0	0	0	0
P26905	DPPD_BACSU	Dipeptide transport ATP-binding protein DppD	335	protein transport [GO:0015031]; sporulation resulting in formation of a cellular spore [GO:0030435]	ATPase activity [GO:0016887]; ATP binding [GO:0005524]	plasma membrane [GO:0005886]	dppD dciAD BSU12950	0	0	0	0	0	0	0	0	0	0	0	0	0	0	0	0	0	0	0	0	0	0	0	0	0	0	0	0	0	0	0	0	0	0	0	0	0	0	0	0	0	0
P26906	DPPE_BACSU	Dipeptide-binding protein DppE	543	protein transport [GO:0015031]; sporulation resulting in formation of a cellular spore [GO:0030435]; transmembrane transport [GO:0055085]	peptide transporter activity [GO:0015197]	ATP-binding cassette (ABC) transporter complex [GO:0043190]; outer membrane-bounded periplasmic space [GO:0030288]	dppE dciAE BSU12960	0	0	0	0	0	0	0	0	0	0	0	0	0	0	0	0	0	0	0	0	0	0	0	0	0	0	0	0	0	0	0	0	0	0	0	0	0	0	0	0	0	0
P39813	DPRA_BACSU	DNA processing protein DprA (Protein Smf)	297	establishment of competence for transformation [GO:0030420]	DNA binding [GO:0003677]	cytoplasm [GO:0005737]	dprA smf BSU16110	0	0	0	0	0	0	0	0	0	0	0	0	0	0	0	0	0	0	0	0	0	0	0	0	0	0	0	0	0	0	0	0	0	0	0	0	0	0	0	0	0	0
P80879	G20U_BACSU	General stress protein 20U (GSP20U) (DPS protein homolog)	145	cellular iron ion homeostasis [GO:0006879]; response to stress [GO:0006950]	ferric iron binding [GO:0008199]; oxidoreductase activity, oxidizing metal ions [GO:0016722]	cell [GO:0005623]	dps ytkB BSU30650	0	3.92	0	3.9	0	0	0	0	0	7.61	0	0	0	0	0	0	0	0	0	3.79	0	0	0	0	0	0	5.2	0	0	2.6	0	0	7.3	0	0	0	0	0	0	0	0	0
P46353	DEOB_BACSU	Phosphopentomutase (EC 5.4.2.7) (Phosphodeoxyribomutase)	394	5-phosphoribose 1-diphosphate biosynthetic process [GO:0006015]; cellular metabolic compound salvage [GO:0043094]; nucleotide metabolic process [GO:0009117]	magnesium ion binding [GO:0000287]; phosphopentomutase activity [GO:0008973]	cytosol [GO:0005829]	drm yqkN BSU23500	0	0	0	0	0	0	0	0	0	0	0	0	0	0	0	0	0	0	0	0	0	0	0	0	0	0	0	0	0	0	0	0	0	0	0	0	0	0	0	0	0	0
P54555	SDHD_BACSU	Probable D-serine dehydratase (EC 4.3.1.18) (D-serine deaminase) (DSD)	448	D-amino acid metabolic process [GO:0046416]	D-serine ammonia-lyase activity [GO:0008721]; pyridoxal phosphate binding [GO:0030170]		dsdA yqjR BSU23770	0	0	0	0	0	0	0	0	0	0	0	0	0	0	0	0	0	0	0	0	0	0	0	0	0	0	0	0	0	0	0	0	0	0	0	0	0	0	0	0	0	0
O32042	DTD_BACSU	Putative D-aminoacyl-tRNA deacylase-like protein	146	tRNA metabolic process [GO:0006399]	aminoacyl-tRNA editing activity [GO:0002161]; D-tyrosyl-tRNA(Tyr) deacylase activity [GO:0051500]	cytoplasm [GO:0005737]	dtd yrvI BSU27590	0	0	0	0	0	0	0	0	0	0	0	0	0	0	0	0	0	0	0	0	0	0	0	0	0	0	0	0	0	0	0	0	0	0	0	0	0	0	0	0	0	0
P37567	DUS1_BACSU	Probable tRNA-dihydrouridine synthase 1 (EC 1.3.1.-)	333		flavin adenine dinucleotide binding [GO:0050660]; tRNA binding [GO:0000049]; tRNA dihydrouridine synthase activity [GO:0017150]		dus1 yacF BSU00810	0	0	0	0	0	0	0	0	0	0	0	0	0	0	0	0	0	0	0	0	0	0	0	0	0	0	0	0	0	0	0	0	0	0	0	0	0	0	0	0	0	0
O31546	DUS2_BACSU	Probable tRNA-dihydrouridine synthase 2 (EC 1.3.1.-)	325		flavin adenine dinucleotide binding [GO:0050660]; tRNA binding [GO:0000049]; tRNA dihydrouridine synthase activity [GO:0017150]		dus2 yfjN BSU08030	0	0	0	0	0	0	0	0	0	0	0	0	0	0	0	0	0	0	0	0	0	0	0	0	0	0	0	0	0	0	0	0	0	0	0	0	0	0	0	0	0	0
O31753	DXR_BACSU	1-deoxy-D-xylulose 5-phosphate reductoisomerase (DXP reductoisomerase) (EC 1.1.1.267) (1-deoxyxylulose-5-phosphate reductoisomerase) (2-C-methyl-D-erythritol 4-phosphate synthase)	383	isopentenyl diphosphate biosynthetic process, methylerythritol 4-phosphate pathway involved in terpenoid biosynthetic process [GO:0051484]	1-deoxy-D-xylulose-5-phosphate reductoisomerase activity [GO:0030604]; manganese ion binding [GO:0030145]; NADPH binding [GO:0070402]		dxr yluB BSU16550	0	0	0	0	0	0	0	0	0	0	0	0	0	0	0	0	0	0	0	0	0	0	0	0	0	0	0	0	0	0	0	0	0	0	0	0	0	0	0	0	0	0
P54523	DXS_BACSU	1-deoxy-D-xylulose-5-phosphate synthase (EC 2.2.1.7) (1-deoxyxylulose-5-phosphate synthase) (DXP synthase) (DXPS)	633	1-deoxy-D-xylulose 5-phosphate biosynthetic process [GO:0052865]; terpenoid biosynthetic process [GO:0016114]; thiamine biosynthetic process [GO:0009228]	1-deoxy-D-xylulose-5-phosphate synthase activity [GO:0008661]; metal ion binding [GO:0046872]		dxs yqiE BSU24270	0	0	0	0	0	0	0	0	0	0	0	0	0	0	0	0	0	0	0	0	0	0	0	0	0	0	0	0	0	0	0	0	0	0	0	0	0	0	0	0	0	0
P06630	EAG_BACSU	Uncharacterized protein eag	143	sporulation resulting in formation of a cellular spore [GO:0030435]			eag ykvC BSU13650	0	0	0	0	0	0	0	0	0	0	0	0	0	0	0	0	0	0	0	0	0	0	0	0	0	0	0	0	0	0	0	0	0	0	0	0	0	0	0	0	0	0
P0CW80	EBRA_BACSU	Multidrug resistance protein EbrA	105	transmembrane transport [GO:0055085]	substrate-specific transmembrane transporter activity [GO:0022891]	integral component of plasma membrane [GO:0005887]	ebrA BSU17300	0	0	0	0	0	0	0	0	0	0	0	0	0	0	0	0	0	0	0	0	0	0	0	0	0	0	0	0	0	0	0	0	0	0	0	0	0	0	0	0	0	0
P0CW82	EBRB_BACSU	Multidrug resistance protein EbrB	117	transmembrane transport [GO:0055085]	substrate-specific transmembrane transporter activity [GO:0022891]	integral component of plasma membrane [GO:0005887]	ebrB BSU17290	0	0	0	0	0	0	0	0	0	0	0	0	0	0	0	0	0	0	0	0	0	0	0	0	0	0	0	0	0	0	0	0	0	0	0	0	0	0	0	0	0	0
P40735	ECFA1_BACSU	Energy-coupling factor transporter ATP-binding protein EcfA1 (ECF transporter A component EcfA) (EC 3.6.3.-)	281	transport [GO:0006810]	ATPase activity [GO:0016887]; ATP binding [GO:0005524]	plasma membrane [GO:0005886]	ecfA cbiO1 ybaD ybxA BSU01450	0	0	0	0	0	0	0	0	0	0	0	0	0	0	0	0	0	0	0	0	0	0	0	0	0	0	0	0	0	0	0	0	0	0	0	0	0	0	0	0	0	0
P70970	ECFA2_BACSU	Energy-coupling factor transporter ATP-binding protein EcfA2 (ECF transporter A component EcfA2) (EC 3.6.3.-) (ECF transporter A component EcfA')	276	transport [GO:0006810]	ATPase activity [GO:0016887]; ATP binding [GO:0005524]	plasma membrane [GO:0005886]	ecfAB cbiO2 ecfA' ybaE BSU01460	0	0	0	0	0	0	0	0	0	0	0	0	0	0	0	0	0	0	0	0	0	0	0	0	0	0	0	0	0	0	0	0	0	0	0	0	0	0	0	0	0	0
P70972	ECFT_BACSU	Energy-coupling factor transporter transmembrane protein EcfT (ECF transporter T component EcfT)	265		transporter activity [GO:0005215]	integral component of membrane [GO:0016021]; plasma membrane [GO:0005886]	ecfT ybaF BSU01470	0	0	0	0	0	0	0	0	0	0	0	0	0	0	0	0	0	0	0	0	0	0	0	0	0	0	0	0	0	0	0	0	0	0	0	0	0	0	0	0	0	0
P55339	ECSA_BACSU	ABC-type transporter ATP-binding protein EcsA	247	establishment of competence for transformation [GO:0030420]; sporulation resulting in formation of a cellular spore [GO:0030435]; transport [GO:0006810]	ATPase activity [GO:0016887]; ATP binding [GO:0005524]		ecsA prsT yhaD BSU10040	0	0	0	3.4	0	0	0	0	0	0	0	0	0	0	0	0	0	0	0	0	0	0	0	0	0	0	0	0	0	0	0	0	0	0	0	0	0	0	0	0	0	0
P55340	ECSB_BACSU	Protein EcsB	408	establishment of competence for transformation [GO:0030420]; sporulation resulting in formation of a cellular spore [GO:0030435]; transport [GO:0006810]		integral component of membrane [GO:0016021]; plasma membrane [GO:0005886]	ecsB prsT yhaC BSU10050	0	0	0	0	0	0	0	0	0	0	0	0	0	0	0	0	0	0	0	0	0	0	0	0	0	0	0	0	0	0	0	0	0	0	0	0	0	0	0	0	0	0
P55341	ECSC_BACSU	Protein EcsC	236				ecsC prsT yhaB BSU10060	0	0	0	0	0	0	0	0	0	0	0	0	0	0	0	0	0	0	0	0	0	0	0	0	0	0	0	0	0	0	0	0	0	0	0	0	0	0	0	0	0	0
P39596	EFEM_BACSU	Probable iron uptake system component EfeM	385	ferrous iron transport [GO:0015684]			efeM ywbM BSU38270 ipa-28d	0	0	0	0	0	0	0	0	0	0	0	0	0	0	0	0	0	0	0	0	0	0	0	0	9.49	0	0	0	0	0	0	0	0	0	0	0	0	0	0	0	0	0
P39597	EFEN_BACSU	Probable deferrochelatase/peroxidase EfeN (EC 1.11.1.-)	416	ferrous iron transport [GO:0015684]; iron assimilation [GO:0033212]	heme binding [GO:0020037]; metal ion binding [GO:0046872]; peroxidase activity [GO:0004601]	cell [GO:0005623]; extracellular region [GO:0005576]	efeN ywbN BSU38260 ipa-29d	0	0	0	0	0	0	0	0	0	0	0	0	0	0	0	0	0	0	0	0	0	0	0	0	0	0	0	0	0	0	0	0	0	0	0	0	0	0	0	0	0	0
P39595	EFEU_BACSU	Ferrous iron permease EfeU (Fe(2+) ion permease EfeU) (Ferrous iron uptake protein)	481	high-affinity iron ion transmembrane transport [GO:0006827]; iron ion homeostasis [GO:0055072]	ferrous iron uptake transmembrane transporter activity [GO:0015639]	high-affinity iron permease complex [GO:0033573]; plasma membrane [GO:0005886]	efeU ywbL BSU38280 ipa-27d	0	0	0	0	0	0	0	0	0	0	0	0	0	0	0	0	0	0	0	0	0	0	0	0	0	0	0	0	0	0	0	0	0	0	0	0	0	0	0	0	0	0
P49778	EFP_BACSU	Elongation factor P (EF-P)	185		translation elongation factor activity [GO:0003746]	cytoplasm [GO:0005737]	efp yqgF yqhU BSU24450	0	0	0	0	0	0	0	0	0	0	0	0	0	0	0	0	0	0	0	0	0	0	0	0	0	0	0	0	0	0	0	0	0	0	0	0	0	0	0	0	0	0
P10475	GUN2_BACSU	Endoglucanase (EC 3.2.1.4) (Carboxymethyl-cellulase) (CMCase) (Cellulase) (Endo-1,4-beta-glucanase)	499	cellulose catabolic process [GO:0030245]	cellulase activity [GO:0008810]; cellulose binding [GO:0030248]		eglS bglC gld BSU18130	0	0	0	0	0	0	0	0	0	0	0	0	0	0	0	0	0	0	0	0	0	0	0	0	0	0	0	0	0	0	0	0	0	0	0	0	0	0	0	0	0	0
P94527	G1PDH_BACSU	Glycerol-1-phosphate dehydrogenase [NAD(P)+] (G1P dehydrogenase) (G1PDH) (EC 1.1.1.261) (Arabinose operon protein AraM) (Enantiomeric glycerophosphate synthase) (sn-glycerol-1-phosphate dehydrogenase)	394	phospholipid biosynthetic process [GO:0008654]	glycerol-1-phosphate dehydrogenase [NAD(P)+] activity [GO:0050492]; metal ion binding [GO:0046872]	cytoplasm [GO:0005737]	egsA araM yseB BSU28760	0	0	0	0	0	0	0	0	0	0	0	0	0	0	0	0	0	0	0	0	0	0	0	0	0	0	0	0	0	0	0	0	0	0	0	0	0	0	0	0	0	0
P38424	ENGB_BACSU	Probable GTP-binding protein EngB	195	cell cycle [GO:0007049]; cell division [GO:0051301]	GTP binding [GO:0005525]; metal ion binding [GO:0046872]	cytosol [GO:0005829]	engB ysxC BSU28190	0	0	0	0	0	0	0	0	0	0	0	0	0	0	0	0	0	0	0	0	0	0	0	0	0	0	0	0	0	0	0	0	0	0	0	0	0	0	0	0	0	0
P37869	ENO_BACSU	Enolase (EC 4.2.1.11) (2-phospho-D-glycerate hydro-lyase) (2-phosphoglycerate dehydratase)	430	glycolytic process [GO:0006096]; sporulation resulting in formation of a cellular spore [GO:0030435]	magnesium ion binding [GO:0000287]; phosphopyruvate hydratase activity [GO:0004634]	cell surface [GO:0009986]; extracellular region [GO:0005576]; phosphopyruvate hydratase complex [GO:0000015]	eno BSU33900	0	0	0	0	0	0	0	0	0	4.2	3.7	0	0	0	0	0	0	0	0	0	0	0	0	0	0	0	0	0	0	0	0	0	0	0	0	0	0	0	0	0	0	0
P16396	SUBE_BACSU	Minor extracellular protease Epr (EC 3.4.21.-)	645		serine-type endopeptidase activity [GO:0004252]	extracellular region [GO:0005576]	epr BSU38400 ipa-15r	0	0	0	0	0	0	0	0	0	0	0	0	0	0	0	0	0	0	0	0	0	0	0	0	0	0	0	0	0	0	0	0	0	0	0	0	0	0	0	0	0	0
P71052	EPSC_BACSU	Probable polysaccharide biosynthesis protein EpsC	598	polysaccharide biosynthetic process [GO:0000271]; positive regulation of single-species biofilm formation [GO:1900192]		integral component of membrane [GO:0016021]; plasma membrane [GO:0005886]	epsC yveM BSU34350	0	0	0	0	0	0	0	0	0	0	0	0	0	0	0	0	0	0	0	0	0	0	0	0	0	0	0	0	0	0	0	0	0	0	0	0	0	0	0	0	0	0
P71053	EPSD_BACSU	Putative glycosyltransferase EpsD (EC 2.4.-.-)	381	polysaccharide biosynthetic process [GO:0000271]	transferase activity, transferring glycosyl groups [GO:0016757]		epsD yveN BSU34340	0	0	0	0	0	0	0	0	0	0	0	0	0	0	0	0	0	0	0	0	0	0	0	0	0	0	0	0	0	0	0	0	0	0	0	0	0	0	0	0	0	0
P71054	EPSE_BACSU	Putative glycosyltransferase EpsE (EC 2.4.-.-)	278	polysaccharide biosynthetic process [GO:0000271]	transferase activity, transferring glycosyl groups [GO:0016757]		epsE yveO BSU34330	0	0	0	0	0	0	0	0	0	0	0	0	0	0	0	0	0	0	0	0	0	0	0	0	0	0	0	0	0	0	0	0	0	0	0	0	0	0	0	0	0	0
P71055	EPSF_BACSU	Putative glycosyltransferase EpsF (EC 2.4.-.-)	384	polysaccharide biosynthetic process [GO:0000271]	transferase activity, transferring hexosyl groups [GO:0016758]		epsF yveP BSU34320	0	0	0	0	0	0	0	0	0	0	0	0	0	0	0	0	0	0	0	0	0	0	0	0	0	0	0	0	0	0	0	0	0	0	0	0	0	0	0	0	0	0
P71056	EPSG_BACSU	Transmembrane protein EpsG	367	polysaccharide biosynthetic process [GO:0000271]		integral component of membrane [GO:0016021]; plasma membrane [GO:0005886]	epsG yveQ BSU34310	0	0	0	0	0	0	0	0	0	0	0	0	0	0	0	0	0	0	0	0	0	0	0	0	0	0	0	0	0	0	0	0	0	0	0	0	0	0	0	0	0	0
P71057	EPSH_BACSU	Putative glycosyltransferase EpsH (EC 2.4.-.-)	344	polysaccharide biosynthetic process [GO:0000271]	transferase activity, transferring glycosyl groups [GO:0016757]		epsH yveR BSU34300	0	0	0	0	0	0	0	0	0	0	0	0	0	0	0	0	0	0	0	0	0	0	0	0	0	0	0	0	0	0	0	0	0	0	0	0	0	0	0	0	0	0
P71058	EPSI_BACSU	Putative pyruvyl transferase EpsI (EC 2.-.-.-)	358	polysaccharide biosynthetic process [GO:0000271]	transferase activity [GO:0016740]		epsI yveS BSU34290	0	0	0	0	0	0	0	0	0	0	0	0	0	0	0	0	0	0	0	0	0	0	0	0	0	0	0	0	0	0	0	0	0	0	0	0	0	0	0	0	0	0
P71059	EPSJ_BACSU	Uncharacterized glycosyltransferase EpsJ (EC 2.4.-.-)	344	polysaccharide biosynthetic process [GO:0000271]	transferase activity, transferring glycosyl groups [GO:0016757]		epsJ yveT BSU34280	0	0	0	0	0	0	0	0	0	0	0	0	0	0	0	0	0	0	0	0	0	0	0	0	0	0	0	0	0	0	0	0	0	0	0	0	0	0	0	0	0	0
P71060	EPSK_BACSU	Uncharacterized membrane protein EpsK	505	polysaccharide biosynthetic process [GO:0000271]		integral component of membrane [GO:0016021]; plasma membrane [GO:0005886]	epsK yvfA/yvfB BSU34265 BSU34270/BSU34260	0	0	0	0	0	0	0	0	0	0	0	0	0	0	0	0	0	0	0	0	0	0	0	0	0	0	0	0	0	0	0	0	0	0	0	0	0	0	0	0	0	0
P71062	EPSL_BACSU	Uncharacterized sugar transferase EpsL (EC 2.-.-.-)	202	polysaccharide biosynthetic process [GO:0000271]; polysaccharide metabolic process [GO:0005976]	phosphotransferase activity, for other substituted phosphate groups [GO:0016780]	integral component of membrane [GO:0016021]; plasma membrane [GO:0005886]	epsL yvfC BSU34250	0	0	0	0	0	0	0	0	0	0	0	0	0	0	0	0	0	0	0	0	0	0	0	0	0	0	0	0	0	0	0	0	0	0	0	0	0	0	0	0	0	0
P71063	EPSM_BACSU	Putative acetyltransferase EpsM (EC 2.3.1.-)	216	polysaccharide biosynthetic process [GO:0000271]	O-acyltransferase activity [GO:0008374]		epsM yvfD BSU34240	0	0	0	0	0	0	0	0	0	0	0	0	0	0	0	0	0	0	0	0	0	0	0	0	0	0	0	0	0	0	0	0	0	0	0	0	0	0	0	0	0	0
Q795J3	EPSN_BACSU	Putative pyridoxal phosphate-dependent aminotransferase EpsN (EC 2.6.1.-)	388	polysaccharide biosynthetic process [GO:0000271]	transaminase activity [GO:0008483]		epsN yvfE BSU34230	0	0	0	0	0	0	0	0	0	0	0	0	0	0	0	0	0	0	0	0	0	0	0	0	0	0	0	0	0	0	0	0	0	0	0	0	0	0	0	0	0	0
P71065	EPSO_BACSU	Putative pyruvyl transferase EpsO (EC 2.-.-.-)	322	polysaccharide biosynthetic process [GO:0000271]	transferase activity [GO:0016740]		epsO yvfF BSU34220	0	0	0	0	0	0	0	0	0	0	0	0	0	0	0	0	0	0	0	0	0	0	0	0	0	0	0	0	0	0	0	0	0	0	0	0	0	0	0	0	0	0
P42182	ERA_BACSU	GTPase Era (Bex protein)	301	negative regulation of DNA-dependent DNA replication initiation [GO:0032297]; positive regulation of cell division [GO:0051781]; ribosome biogenesis [GO:0042254]	GTP binding [GO:0005525]; rRNA binding [GO:0019843]	cytoplasm [GO:0005737]; plasma membrane [GO:0005886]	era bex yqfH BSU25290	0	0	0	0	0	0	0	0	0	0	0	0	0	0	0	0	0	0	0	0	0	0	0	0	0	0	0	0	0	0	0	0	0	0	0	0	0	0	0	0	0	0
O32232	EST_BACSU	Carboxylesterase (EC 3.1.1.1)	246	lipid metabolic process [GO:0006629]	carboxylic ester hydrolase activity [GO:0052689]; lipase activity [GO:0016298]	membrane [GO:0016020]	est yvaK BSU33620	0	0	0	0	0	0	0	0	0	0	0	0	0	0	0	0	0	0	0	0	0	0	0	0	2.28	0	0	0	0	0	0	0	0	0	0	0	0	0	0	0	0	0
P37957	ESTA_BACSU	Lipase EstA (Lipase A) (EC 3.1.1.3) (Triacylglycerol lipase)	212	lipid catabolic process [GO:0016042]	triglyceride lipase activity [GO:0004806]	extracellular region [GO:0005576]	estA lip lipA BSU02700	0	0	0	0	0	0	0	0	0	0	0	0	0	0	0	0	0	0	0	0	0	0	0	0	0	0	0	0	0	0	0	0	0	0	0	0	0	0	0	0	0	0
Q79F14	ESTB_BACSU	Extracellular esterase EstB (EC 3.1.1.3) (Lipase B) (Triacylglycerol lipase)	210	lipid catabolic process [GO:0016042]	triglyceride lipase activity [GO:0004806]	extracellular region [GO:0005576]	estB lipB yfiP BSU08350	0	0	0	0	0	0	0	0	0	0	0	0	0	0	0	0	0	0	0	0	0	0	0	0	0	0	0	0	0	0	0	0	0	0	0	0	0	0	0	0	0	0
P94551	ETFA_BACSU	Electron transfer flavoprotein subunit alpha (Alpha-ETF) (Electron transfer flavoprotein large subunit) (ETFLS)	325	fatty acid beta-oxidation using acyl-CoA dehydrogenase [GO:0033539]	electron carrier activity [GO:0009055]; flavin adenine dinucleotide binding [GO:0050660]; oxidoreductase activity [GO:0016491]		etfA BSU28520	0	0	0	0	0	0	0	0	0	0	0	0	0	0	0	0	0	0	0	6.77	0	0	0	0	0	0	0	0	0	0	0	0	0	0	0	0	0	0	0	0	0	0
P94550	ETFB_BACSU	Electron transfer flavoprotein subunit beta (Beta-ETF) (Electron transfer flavoprotein small subunit) (ETFSS)	257	oxidation-reduction process [GO:0055114]	electron carrier activity [GO:0009055]	cytosol [GO:0005829]	etfB BSU28530	0	0	0	0	0	0	0	0	0	0	0	0	0	0	0	0	0	0	0	3.03	0	0	0	0	0	0	0	0	0	0	0	0	0	0	0	0	0	0	0	0	0	0
P39646	PTAS_BACSU	Phosphate acetyltransferase (EC 2.3.1.8) (Phosphotransacetylase) (Vegetative protein 43) (VEG43)	323	acetyl-CoA biosynthetic process [GO:0006085]	phosphate acetyltransferase activity [GO:0008959]	cytoplasm [GO:0005737]	eutD pta ywfJ BSU37660 ipa-88d	0	0	0	0	3.48	0	0	0	0	0	0	0	0	0	0	0	0	0	0	0	0	0	0	0	0	0	0	0	0	0	0	0	0	0	0	0	0	0	0	0	0	0
P37454	EXOA_BACSU	Exodeoxyribonuclease (EC 3.1.11.2)	252	base-excision repair [GO:0006284]	DNA-(apurinic or apyrimidinic site) lyase activity [GO:0003906]; DNA binding [GO:0003677]; double-stranded DNA 3'-5' exodeoxyribonuclease activity [GO:0008311]; exodeoxyribonuclease III activity [GO:0008853]; metal ion binding [GO:0046872]	cytoplasm [GO:0005737]	exoA BSU40880	0	0	0	0	0	0	0	0	0	0	0	0	0	0	0	0	0	0	0	0	0	0	0	0	0	0	0	0	0	0	0	0	0	0	0	0	0	0	0	0	0	0
P39115	EXPZ_BACSU	Nucleotide-binding protein ExpZ	547		ATPase activity [GO:0016887]; ATP binding [GO:0005524]		expZ BSU05610	0	0	0	0	0	0	0	0	0	0	0	0	0	0	0	0	0	0	0	0	0	0	0	0	0	0	0	0	0	0	0	0	0	0	0	0	0	0	0	0	0	0
Q9JMQ1	EXUR_BACSU	Probable HTH-type transcriptional repressor ExuR (Probable galacturonate locus repressor)	333	regulation of transcription, DNA-templated [GO:0006355]; transcription, DNA-templated [GO:0006351]	DNA binding [GO:0003677]		exuR yjmH BSU12370	0	0	0	0	0	0	0	0	0	0	0	0	0	0	0	0	0	0	0	0	0	0	0	0	0	0	0	0	0	0	0	0	0	0	0	0	0	0	0	0	0	0
O34456	EXUT_BACSU	Hexuronate transporter	422	anion transport [GO:0006820]; transmembrane transport [GO:0055085]	transmembrane transporter activity [GO:0022857]	integral component of membrane [GO:0016021]; plasma membrane [GO:0005886]	exuT yjmG BSU12360	0	0	0	0	0	0	0	0	0	0	0	0	0	0	0	0	0	0	0	0	0	0	0	0	0	0	0	0	0	0	0	0	0	0	0	0	0	0	0	0	0	0
O34894	EZRA_BACSU	Septation ring formation regulator EzrA	562	cell cycle [GO:0007049]; cell division [GO:0051301]; positive regulation of cell division [GO:0051781]; septin ring assembly [GO:0000921]		integral component of membrane [GO:0016021]; plasma membrane [GO:0005886]; septin ring [GO:0005940]	ezrA ytwP BSU29610	0	0	0	0	0	0	0	0	0	0	0	0	0	0	0	0	0	0	0	0	0	0	0	0	0	0	0	0	0	0	0	0	0	0	0	0	0	0	0	0	0	0
P71019	FABD_BACSU	Malonyl CoA-acyl carrier protein transacylase (MCT) (EC 2.3.1.39)	317	fatty acid biosynthetic process [GO:0006633]	[acyl-carrier-protein] S-malonyltransferase activity [GO:0004314]		fabD ylpE BSU15900	0	0	0	0	0	0	0	2.8	0	0	0	0	0	0	0	0	0	0	0	0	0	0	0	0	0	0	0	0	0	0	0	0	0	0	0	0	0	0	0	0	0	0
O34340	FABF_BACSU	3-oxoacyl-[acyl-carrier-protein] synthase 2 (EC 2.3.1.179) (3-oxoacyl-[acyl-carrier-protein] synthase II) (Beta-ketoacyl-ACP synthase II) (KAS II)	413	fatty acid biosynthetic process [GO:0006633]	beta-ketoacyl-acyl-carrier-protein synthase II activity [GO:0033817]		fabF yjaY BSU11340	0	0	0	0	0	0	0	0	0	0	0	0	0	0	0	0	0	0	0	0	4.2	0	0	0	0	0	0	0	0	0	0	0	0	0	0	0	0	0	0	0	0	0
P51831	FABG_BACSU	3-oxoacyl-[acyl-carrier-protein] reductase FabG (EC 1.1.1.100) (3-ketoacyl-acyl carrier protein reductase) (Beta-Ketoacyl-acyl carrier protein reductase) (Beta-ketoacyl-ACP reductase)	246	fatty acid biosynthetic process [GO:0006633]	3-oxoacyl-[acyl-carrier-protein] reductase (NADPH) activity [GO:0004316]; 3-oxo-pimeloyl-[acp] methyl ester reductase activity [GO:0102132]; NAD binding [GO:0051287]		fabG ylpF BSU15910	0	0	0	0	0	0	0	0	0	0	0	0	0	0	0	6.86	0	0	0	0	0	0	0	3.03	0	0	0	0	0	0	0	0	0	0	0	0	0	0	0	0	0	0
O34746	FABH1_BACSU	3-oxoacyl-[acyl-carrier-protein] synthase 3 protein 1 (EC 2.3.1.180) (3-oxoacyl-[acyl-carrier-protein] synthase III protein 1) (Beta-ketoacyl-ACP synthase III 1) (KAS III 1) (bFabH1)	312	fatty acid biosynthetic process [GO:0006633]	3-oxoacyl-[acyl-carrier-protein] synthase activity [GO:0004315]; beta-ketoacyl-acyl-carrier-protein synthase III activity [GO:0033818]	cytoplasm [GO:0005737]	fabHA fabH fabH1 yjaX BSU11330	0	0	0	0	0	0	0	0	0	0	0	0	0	0	0	0	0	0	0	0	4.3	0	0	0	0	0	0	0	0	0	0	0	0	0	0	0	0	0	0	0	0	0
O07600	FABH2_BACSU	3-oxoacyl-[acyl-carrier-protein] synthase 3 protein 2 (EC 2.3.1.180) (3-oxoacyl-[acyl-carrier-protein] synthase III protein 2) (Beta-ketoacyl-ACP synthase III 2) (KAS III 2) (bFabH2)	325	fatty acid biosynthetic process [GO:0006633]; fatty acid metabolic process [GO:0006631]	3-oxoacyl-[acyl-carrier-protein] synthase activity [GO:0004315]; beta-ketoacyl-acyl-carrier-protein synthase III activity [GO:0033818]	cytoplasm [GO:0005737]	fabHB fabH2 yhfB BSU10170	0	0	0	0	0	0	0	0	0	0	0	0	0	0	0	0	0	0	0	0	14.2	0	0	0	0	0	0	0	0	0	0	0	0	0	0	0	0	0	0	0	0	0
P54616	FABI_BACSU	Enoyl-[acyl-carrier-protein] reductase [NADH] FabI (ENR) (EC 1.3.1.9) (Cold shock-induced protein 15) (CSI15) (NADH-dependent enoyl-ACP reductase) (Vegetative protein 241) (VEG241)	258	cellular response to cold [GO:0070417]; fatty acid elongation [GO:0030497]; protein homotetramerization [GO:0051289]	enoyl-[acyl-carrier-protein] reductase (NADH) activity [GO:0004318]		fabI yjbW BSU11720	0	0	0	0	0	0	0	0	0	0	0	0	0	0	0	0	0	0	0	0	6.7	0	0	0	0	0	0	0	0	0	0	0	0	0	0	0	0	0	0	0	0	0
P71079	FABL_BACSU	Enoyl-[acyl-carrier-protein] reductase [NADPH] FabL (ENR) (EC 1.3.1.104) (Enoyl-acyl carrier protein reductase III) (NADPH-dependent enoyl-ACP reductase)	250	fatty acid elongation [GO:0030497]; protein homotetramerization [GO:0051289]	enoyl-[acyl-carrier-protein] reductase (NADH) activity [GO:0004318]; NADP binding [GO:0050661]		fabL yfhR ygaA BSU08650	0	0	0	0	0	0	0	0	0	0	0	0	0	0	0	0	0	0	0	0	0	0	0	0	0	0	0	0	0	0	0	0	0	0	0	0	0	0	0	0	0	0
P94584	FABZ_BACSU	3-hydroxyacyl-[acyl-carrier-protein] dehydratase FabZ (EC 4.2.1.59) ((3R)-hydroxymyristoyl-[acyl-carrier-protein] dehydratase) ((3R)-hydroxymyristoyl-ACP dehydrase) (Beta-hydroxyacyl-ACP dehydratase)	141	fatty acid biosynthetic process [GO:0006633]; lipid A biosynthetic process [GO:0009245]	3-hydroxyoctanoyl-[acyl-carrier-protein] dehydratase activity [GO:0047451]	cytoplasm [GO:0005737]	fabZ ywpB BSU36370	0	0	0	0	0	0	0	0	0	0	4.5	0	0	0	0	0	0	0	0	0	0	0	0	0	0	0	0	0	0	0	0	0	0	0	0	0	0	0	0	0	0	0
O32177	FADA_BACSU	3-ketoacyl-CoA thiolase (EC 2.3.1.16) (Acetyl-CoA acyltransferase) (Beta-ketothiolase)	391	fatty acid beta-oxidation [GO:0006635]	acetyl-CoA C-acyltransferase activity [GO:0003988]		fadA yusK BSU32830	0	0	0	0	0	0	0	0	0	0	0	0	0	0	0	0	0	0	0	0	0	0	0	0	0	0	0	0	0	0	0	0	0	0	0	0	0	0	0	0	0	0
P94549	FADB_BACSU	Probable enoyl-CoA hydratase (EC 4.2.1.17)	258	fatty acid beta-oxidation [GO:0006635]	enoyl-CoA hydratase activity [GO:0004300]		fadB ysiB BSU28540	0	0	0	0	0	0	0	0	0	0	0	0	0	0	0	0	0	0	0	11.63	0	0	0	0	0	0	0	0	0	0	0	0	0	0	0	0	0	0	0	0	0	0
O32176	FADE_BACSU	Probable acyl-CoA dehydrogenase (EC 1.3.99.-)	594	fatty acid beta-oxidation [GO:0006635]	acyl-CoA dehydrogenase activity [GO:0003995]; flavin adenine dinucleotide binding [GO:0050660]		fadE yusJ BSU32820	0	0	0	0	0	0	0	0	0	0	0	0	0	0	0	0	0	0	0	0	0	0	0	0	0	0	0	0	0	0	0	0	0	0	0	0	0	0	0	0	0	0
P45866	FADF_BACSU	Uncharacterized protein FadF	705		iron-sulfur cluster binding [GO:0051536]	integral component of membrane [GO:0016021]; plasma membrane [GO:0005886]	fadF ywjF BSU37180	0	0	0	0	0	0	0	0	0	0	0	0	0	0	0	0	0	0	0	0	0	0	0	0	0	0	0	0	0	0	0	0	0	0	0	0	0	0	0	0	0	0
O34320	FADG_BACSU	Uncharacterized protein FadG	576				fadG ykuG BSU14071 BSU14070	0	0	0	0	0	0	0	0	0	0	0	0	0	0	0	0	0	0	0	0	0	0	0	0	0	0	0	0	0	0	0	0	0	0	0	0	0	0	0	0	0	0
O34717	FADH_BACSU	Probable 2,4-dienoyl-CoA reductase (EC 1.3.1.34)	254	fatty acid beta-oxidation [GO:0006635]	2,4-dienoyl-CoA reductase (NADPH) activity [GO:0008670]		fadH ykuF BSU14060	0	0	0	0	0	0	0	0	0	0	0	0	0	0	0	0	0	0	0	0	0	0	0	0	0	0	0	0	0	0	0	0	0	0	0	0	0	0	0	0	0	0
O32179	PROD1_BACSU	Proline dehydrogenase 1 (PRODH 1) (EC 1.5.5.2) (Proline oxidase 1)	302	proline catabolic process [GO:0006562]; proline catabolic process to glutamate [GO:0010133]	FAD binding [GO:0071949]; proline dehydrogenase activity [GO:0004657]		fadM yusM BSU32850	0	0	0	0	0	0	0	0	0	0	0	0	0	0	0	0	0	0	0	0	0	0	0	0	0	0	0	0	0	0	0	0	0	0	0	0	0	0	0	0	0	0
O32178	FADN_BACSU	Probable 3-hydroxyacyl-CoA dehydrogenase (EC 1.1.1.35)	789	fatty acid beta-oxidation [GO:0006635]	3-hydroxyacyl-CoA dehydrogenase activity [GO:0003857]		fadN yusL BSU32840	0	0	0	0	0	0	0	0	0	0	0	0	0	0	0	0	0	0	0	0	0	0	0	0	0	0	0	0	0	0	0	0	0	0	0	0	0	0	0	0	0	0
P94548	FADR_BACSU	Fatty acid metabolism regulator protein	194	fatty acid metabolic process [GO:0006631]; lipid catabolic process [GO:0016042]; transcription, DNA-templated [GO:0006351]	transcription factor activity, sequence-specific DNA binding [GO:0003700]; transcription regulatory region sequence-specific DNA binding [GO:0000976]	cytosol [GO:0005829]	fadR ysiA BSU28550	0	0	0	0	0	0	0	0	0	0	0	0	0	0	0	0	0	0	0	3.83	0	0	0	0	0	0	0	0	0	0	0	0	0	0	0	0	0	0	0	0	0	0
O34835	FAPR_BACSU	Transcription factor FapR (Fatty acid and phospholipid biosynthesis regulator)	188	fatty acid biosynthetic process [GO:0006633]; negative regulation of fatty acid biosynthetic process [GO:0045717]; negative regulation of transcription, DNA-templated [GO:0045892]; transcription, DNA-templated [GO:0006351]	DNA binding [GO:0003677]; transcription factor activity, sequence-specific DNA binding [GO:0003700]		fapR ylpC BSU15880	0	0	0	0	0	0	0	0	0	0	0	0	0	0	0	0	0	0	0	0	0	0	0	0	0	0	0	0	0	0	0	0	0	0	0	0	0	0	0	0	0	0
O08335	FATR_BACSU	HTH-type transcriptional repressor FatR (Fatty acid displaced transcriptional repressor)	194	transcription, DNA-templated [GO:0006351]	transcription factor activity, sequence-specific DNA binding [GO:0003700]; transcription regulatory region sequence-specific DNA binding [GO:0000976]	cytosol [GO:0005829]	fatR bscR yrhI BSU27170	0	0	0	0	0	0	0	0	0	0	0	0	0	0	0	0	0	0	0	0	0	0	0	0	0	0	0	0	0	0	0	0	0	0	0	0	0	0	0	0	0	0
P13243	ALF_BACSU	Probable fructose-bisphosphate aldolase (FBP aldolase) (FBPA) (EC 4.1.2.13) (Fructose-1,6-bisphosphate aldolase)	285	fructose 1,6-bisphosphate metabolic process [GO:0030388]; glycolytic process [GO:0006096]; sporulation resulting in formation of a cellular spore [GO:0030435]	fructose-bisphosphate aldolase activity [GO:0004332]; zinc ion binding [GO:0008270]		fbaA fba fba1 tsr BSU37120	0	4.86	0	0	0	0	0	0	0	0	0	0	0	0	0	3.7	0	0	0	0	0	0	0	0	0	0	2.9	0	0	0	0	0	0	0	0	0	0	0	0	0	0	0
Q45597	F16PC_BACSU	Fructose-1,6-bisphosphatase class 3 (FBPase class 3) (EC 3.1.3.11) (D-fructose-1,6-bisphosphate 1-phosphohydrolase class 3)	641	gluconeogenesis [GO:0006094]	fructose 1,6-bisphosphate 1-phosphatase activity [GO:0042132]		fbp yydE BSU40190	0	0	0	0	0	0	0	0	0	0	0	0	0	0	0	0	0	0	0	0	0	0	0	0	0	0	0	0	0	0	0	0	0	0	0	0	0	0	0	0	0	0
P39756	FDHD_BACSU	Sulfurtransferase FdhD	262	Mo-molybdopterin cofactor biosynthetic process [GO:0006777]	sulfurtransferase activity [GO:0016783]	cytoplasm [GO:0005737]	fdhD narAA narQ BSU36710	0	0	0	0	0	0	0	0	0	0	0	0	0	0	0	0	0	0	0	0	0	0	0	0	0	0	0	0	0	0	0	0	0	0	0	0	0	0	0	0	0	0
P50727	FER_BACSU	Ferredoxin	82	oxidation-reduction process [GO:0055114]	4 iron, 4 sulfur cluster binding [GO:0051539]; electron carrier activity [GO:0009055]; iron ion binding [GO:0005506]		fer ypbA BSU23040	0	0	0	0	0	0	0	0	0	0	0	0	0	0	0	0	0	0	0	0	0	0	0	0	0	0	0	0	0	0	0	0	0	0	0	0	0	0	0	0	0	0
P40409	FEUA_BACSU	Iron-uptake system-binding protein	317	ion transport [GO:0006811]; iron ion homeostasis [GO:0055072]; transport [GO:0006810]		cytoplasm [GO:0005737]; outer membrane-bounded periplasmic space [GO:0030288]; plasma membrane [GO:0005886]	feuA BSU01630	0	0	0	0	0	0	0	0	0	0	0	0	0	0	0	0	0	0	0	0	0	0	0	0	0	0	0	0	0	0	0	0	0	0	0	0	0	0	0	0	0	0
P40410	FEUB_BACSU	Iron-uptake system permease protein FeuB	334	ion transport [GO:0006811]; iron ion homeostasis [GO:0055072]	transporter activity [GO:0005215]	integral component of membrane [GO:0016021]; plasma membrane [GO:0005886]	feuB BSU01620	0	0	0	0	0	0	0	0	0	0	0	0	0	0	0	0	0	0	0	0	0	0	0	0	0	0	0	0	0	0	0	0	0	0	0	0	0	0	0	0	0	0
P40411	FEUC_BACSU	Iron-uptake system permease protein FeuC	336	ion transport [GO:0006811]; iron ion homeostasis [GO:0055072]	transporter activity [GO:0005215]	integral component of membrane [GO:0016021]; plasma membrane [GO:0005886]	feuC BSU01610	0	0	0	0	0	0	0	0	0	0	0	0	0	0	0	0	0	0	0	0	0	0	0	0	0	0	0	0	0	0	0	0	0	0	0	0	0	0	0	0	0	0
P37105	SRP54_BACSU	Signal recognition particle protein (Fifty-four homolog)	446	SRP-dependent cotranslational protein targeting to membrane [GO:0006614]	7S RNA binding [GO:0008312]; GTPase activity [GO:0003924]; GTP binding [GO:0005525]	signal recognition particle [GO:0048500]	ffh BSU15980	0	0	0	0	0	0	0	0	0	0	0	0	0	0	0	0	0	0	0	0	0	0	0	0	0	0	0	0	0	0	0	0	0	0	0	0	0	0	0	0	0	0
P49936	FHUB_BACSU	Iron(3+)-hydroxamate import system permease protein FhuB (Ferric hydroxamate uptake protein B) (Ferrichrome transport system permease protein FhuB) (Iron(III)-hydroxamate import system permease protein FhuB)	384	ion transport [GO:0006811]; iron ion homeostasis [GO:0055072]	transporter activity [GO:0005215]	integral component of membrane [GO:0016021]; plasma membrane [GO:0005886]	fhuB BSU33310	0	0	0	0	0	0	0	0	0	0	0	0	0	0	0	0	0	0	0	0	0	0	0	0	0	0	0	0	0	0	0	0	0	0	0	0	0	0	0	0	0	0
P49938	FHUC_BACSU	Iron(3+)-hydroxamate import ATP-binding protein FhuC (EC 3.6.3.34) (Ferric hydroxamate uptake protein C) (Ferrichrome transport ATP-binding protein FhuC) (Iron(III)-hydroxamate import ATP-binding protein FhuC)	269	ion transport [GO:0006811]; iron ion homeostasis [GO:0055072]	ATP binding [GO:0005524]; iron-chelate-transporting ATPase activity [GO:0015623]	plasma membrane [GO:0005886]	fhuC BSU33290	0	0	0	0	0	0	0	0	0	0	0	0	0	0	0	0	0	0	0	0	0	0	0	0	0	0	0	0	0	0	0	0	0	0	0	0	0	0	0	0	0	0
P37580	FHUD_BACSU	Iron(3+)-hydroxamate-binding protein FhuD (Ferric hydroxamate uptake protein D) (Ferrichrome-binding protein) (Iron(III)-hydroxamate-binding protein FhuD)	315	ion transport [GO:0006811]; iron ion homeostasis [GO:0055072]; transport [GO:0006810]		outer membrane-bounded periplasmic space [GO:0030288]; plasma membrane [GO:0005886]	fhuD BSU33320	0	0	0	0	0	0	0	0	0	0	0	0	0	0	0	0	0	0	0	0	0	0	0	0	0	0	0	0	0	0	0	0	0	0	0	0	0	0	0	0	0	0
P49937	FHUG_BACSU	Iron(3+)-hydroxamate import system permease protein FhuG (Ferric hydroxamate uptake protein G) (Ferrichrome transport system permease protein FhuG) (Iron(III)-hydroxamate import system permease protein FhuG)	336	ion transport [GO:0006811]; iron ion homeostasis [GO:0055072]	transporter activity [GO:0005215]	integral component of membrane [GO:0016021]; plasma membrane [GO:0005886]	fhuG BSU33300	0	0	0	0	0	0	0	0	0	0	0	0	0	0	0	0	0	0	0	0	0	0	0	0	0	0	0	0	0	0	0	0	0	0	0	0	0	0	0	0	0	0
P37553	FIN_BACSU	Anti-sigma-F factor Fin (Suppressor of recU and recB SubA)	76	regulation of transcription, DNA-templated [GO:0006355]; sporulation resulting in formation of a cellular spore [GO:0030435]; transcription, DNA-templated [GO:0006351]	metal ion binding [GO:0046872]	cytoplasm [GO:0005737]	fin subA yabK BSU00540	0	0	0	0	0	0	0	0	0	0	0	0	0	0	0	0	0	0	0	0	0	0	0	0	0	0	0	0	0	0	0	0	0	0	0	0	0	0	0	0	0	0
P24500	FLGB_BACSU	Flagellar basal body rod protein FlgB	129	bacterial-type flagellum-dependent swarming motility [GO:0071978]		bacterial-type flagellum basal body, rod [GO:0030694]; bacterial-type flagellum hook [GO:0009424]	flgB BSU16180	0	0	0	0	0	0	0	0	0	0	0	0	0	0	0	0	0	0	0	0	0	0	0	0	0	0	0	0	0	0	0	0	0	0	0	0	0	0	0	0	0	0
P24501	FLGC_BACSU	Flagellar basal-body rod protein FlgC	150	bacterial-type flagellum-dependent swarming motility [GO:0071978]		bacterial-type flagellum basal body, rod [GO:0030694]; bacterial-type flagellum hook [GO:0009424]	flgC BSU16190	0	0	0	0	0	0	0	0	0	0	0	0	0	0	0	0	0	0	0	0	0	0	0	0	0	0	0	0	0	0	0	0	0	0	0	0	0	0	0	0	0	0
P23446	FLGG_BACSU	Flagellar basal-body rod protein FlgG (Distal rod protein)	264	bacterial-type flagellum-dependent swarming motility [GO:0071978]		bacterial-type flagellum basal body, rod [GO:0030694]; bacterial-type flagellum hook [GO:0009424]	flgG flgE BSU16290	0	0	0	0	0	0	0	0	0	0	0	0	0	0	0	0	0	0	0	0	0	0	0	0	0	0	0	0	0	0	0	0	0	0	0	0	0	0	0	0	0	0
P39810	FLGK_BACSU	Flagellar hook-associated protein 1 (HAP1)	507	bacterial-type flagellum assembly [GO:0044780]; bacterial-type flagellum-dependent cell motility [GO:0071973]	structural molecule activity [GO:0005198]	bacterial-type flagellum hook [GO:0009424]; extracellular region [GO:0005576]	flgK BSU35410	0	0	0	0	4.25	0	0	4.3	0	0	0	0	0	0	0	0	0	0	0	0	0	0	0	0	0	0	0	0	0	0	0	0	0	0	0	0	0	0	0	0	0	0
P96501	FLGL_BACSU	Flagellar hook-associated protein 3 (HAP3)	298	bacterial-type flagellum-dependent cell motility [GO:0071973]	structural molecule activity [GO:0005198]	bacterial-type flagellum hook [GO:0009424]; extracellular region [GO:0005576]	flgL yviD BSU35400	0	0	0	0	0	0	0	0	0	0	0	0	0	0	0	0	0	0	0	0	0	0	0	0	0	0	0	0	0	0	0	0	0	0	0	0	0	0	0	0	0	0
P39809	FLGM_BACSU	Negative regulator of flagellin synthesis (Anti-sigma-D factor)	88	bacterial-type flagellum organization [GO:0044781]; negative regulation of transcription, DNA-templated [GO:0045892]; transcription, DNA-templated [GO:0006351]			flgM BSU35430	0	0	0	0	0	0	0	0	0	0	0	0	0	0	0	0	0	0	0	0	0	0	0	0	0	0	0	0	0	0	0	0	0	0	0	0	0	0	0	0	0	0
P35620	FLHA_BACSU	Flagellar biosynthesis protein FlhA	677	bacterial-type flagellum assembly [GO:0044780]; protein secretion [GO:0009306]		integral component of membrane [GO:0016021]; plasma membrane [GO:0005886]	flhA BSU16390	0	0	0	0	0	0	0	0	0	0	0	0	0	0	0	0	0	0	0	0	0	0	0	0	0	0	0	0	0	0	0	0	0	0	0	0	0	0	0	0	0	0
P35538	FLHB_BACSU	Flagellar biosynthetic protein FlhB	360	bacterial-type flagellum assembly [GO:0044780]; protein secretion [GO:0009306]		integral component of membrane [GO:0016021]; plasma membrane [GO:0005886]	flhB BSU16380	0	0	0	0	0	0	0	0	0	0	0	0	0	0	0	0	0	0	0	0	0	0	0	0	0	0	0	0	0	0	0	0	0	0	0	0	0	0	0	0	0	0
Q01960	FLHF_BACSU	Flagellar biosynthesis protein FlhF (Flagella-associated GTP-binding protein)	366	bacterial-type flagellum organization [GO:0044781]; SRP-dependent cotranslational protein targeting to membrane [GO:0006614]	GTPase activity [GO:0003924]; GTP binding [GO:0005525]	intracellular [GO:0005622]; plasma membrane [GO:0005886]	flhF BSU16400	0	0	0	0	0	0	0	0	0	0	0	0	0	0	0	0	0	0	0	0	0	0	0	0	0	0	0	0	0	0	0	0	0	0	0	0	0	0	0	0	0	0
P39752	FLHO_BACSU	Flagellar hook-basal body complex protein FlhO	270	bacterial-type flagellum-dependent swarming motility [GO:0071978]; bacterial-type flagellum organization [GO:0044781]		bacterial-type flagellum hook [GO:0009424]	flhO yvyA BSU36400	0	0	0	0	0	0	0	0	0	0	0	0	0	0	0	0	0	0	0	0	0	0	0	0	0	0	0	0	0	0	0	0	0	0	0	0	0	0	0	0	0	0
P39753	FLHP_BACSU	Flagellar hook-basal body complex protein FlhP	269	bacterial-type flagellum-dependent swarming motility [GO:0071978]; bacterial-type flagellum organization [GO:0044781]		bacterial-type flagellum hook [GO:0009424]	flhP yvyB BSU36390	0	0	0	0	0	0	0	0	0	0	0	0	0	0	0	0	0	0	0	0	0	0	0	0	0	0	0	0	0	0	0	0	0	0	0	0	0	0	0	0	0	0
P39738	FLID_BACSU	Flagellar hook-associated protein 2 (HAP2) (Filament cap protein) (Flagellar cap protein)	498	bacterial-type flagellum-dependent cell motility [GO:0071973]; bacterial-type flagellum organization [GO:0044781]; cell adhesion [GO:0007155]		bacterial-type flagellum filament cap [GO:0009421]; bacterial-type flagellum hook [GO:0009424]; extracellular region [GO:0005576]	fliD mrgB BSU35340	0	0	0	0	0	0	0	0	0	0	0	0	0	0	0	0	0	0	0	0	0	0	0	0	0	0	0	0	0	0	0	0	0	0	0	0	0	0	0	0	0	0
P24502	FLIE_BACSU	Flagellar hook-basal body complex protein FliE	106	bacterial-type flagellum-dependent cell motility [GO:0071973]	motor activity [GO:0003774]; structural molecule activity [GO:0005198]	bacterial-type flagellum basal body [GO:0009425]	fliE BSU16200	0	0	0	0	0	0	0	0	0	0	0	0	0	0	0	0	0	0	0	0	0	0	0	0	0	0	0	0	0	0	0	0	0	0	0	0	0	0	0	0	0	0
P23447	FLIF_BACSU	Flagellar M-ring protein	536	bacterial-type flagellum-dependent cell motility [GO:0071973]	motor activity [GO:0003774]	bacterial-type flagellum basal body, MS ring [GO:0009431]; integral component of membrane [GO:0016021]; plasma membrane [GO:0005886]	fliF BSU16210	0	0	0	0	0	0	0	0	0	0	0	0	0	0	0	0	0	0	0	0	0	0	0	0	0	0	0	0	0	0	0	0	0	0	0	0	0	0	0	0	0	0
P23448	FLIG_BACSU	Flagellar motor switch protein FliG	338	bacterial-type flagellum-dependent cell motility [GO:0071973]; chemotaxis [GO:0006935]	motor activity [GO:0003774]	bacterial-type flagellum basal body [GO:0009425]; plasma membrane [GO:0005886]	fliG BSU16220	0	0	0	0	0	0	0	0	0	0	0	0	0	0	0	0	0	0	0	0	0	0	0	0	0	0	0	0	0	0	0	0	0	0	0	0	0	0	0	0	0	0
P23449	FLIH_BACSU	Probable flagellar assembly protein FliH	208	bacterial-type flagellum organization [GO:0044781]; protein transport [GO:0015031]			fliH BSU16230	0	0	0	0	0	0	0	0	0	0	0	0	0	0	0	0	0	0	0	0	0	0	0	0	0	0	0	0	0	0	0	0	0	0	0	0	0	0	0	0	0	0
P23445	FLII_BACSU	Flagellum-specific ATP synthase (EC 3.6.3.14)	438	ATP biosynthetic process [GO:0006754]; bacterial-type flagellum assembly [GO:0044780]; bacterial-type flagellum-dependent cell motility [GO:0071973]; protein secretion by the type III secretion system [GO:0030254]; proton transport [GO:0015992]	ATPase activity [GO:0016887]; ATP binding [GO:0005524]	cytoplasm [GO:0005737]; type III protein secretion system complex [GO:0030257]	fliI BSU16240	0	0	0	0	0	0	0	0	0	0	0	0	0	0	0	0	0	0	0	0	0	0	0	0	0	0	0	0	0	0	0	0	0	0	0	0	0	0	0	0	0	0
P20487	FLIJ_BACSU	Flagellar FliJ protein (Chemotaxis CheF protein)	147	bacterial-type flagellum-dependent cell motility [GO:0071973]; bacterial-type flagellum organization [GO:0044781]; chemotaxis [GO:0006935]; protein transport [GO:0015031]		bacterial-type flagellum [GO:0009288]; plasma membrane [GO:0005886]	fliJ cheF BSU16250	0	0	0	0	0	0	0	0	0	0	0	0	0	0	0	0	0	0	0	0	0	0	0	0	0	0	0	0	0	0	0	0	0	0	0	0	0	0	0	0	0	0
P23451	FLIK_BACSU	Probable flagellar hook-length control protein	487	bacterial-type flagellum assembly [GO:0044780]; bacterial-type flagellum-dependent swarming motility [GO:0071978]		bacterial-type flagellum hook [GO:0009424]	fliK BSU16270	0	0	0	0	0	0	0	0	0	0	0	0	0	0	0	0	0	0	0	0	0	0	0	0	0	0	0	0	0	0	0	0	0	0	0	0	0	0	0	0	0	0
P23452	FLIL_BACSU	Flagellar protein FliL	140	bacterial-type flagellum-dependent cell motility [GO:0071973]; chemotaxis [GO:0006935]		bacterial-type flagellum basal body [GO:0009425]; integral component of membrane [GO:0016021]; plasma membrane [GO:0005886]	fliL BSU16300	0	0	0	0	0	0	0	0	0	0	0	0	0	0	0	0	0	0	0	0	0	0	0	0	0	0	0	0	0	0	0	0	0	0	0	0	0	0	0	0	0	0
P23453	FLIM_BACSU	Flagellar motor switch protein FliM	332	bacterial-type flagellum-dependent cell motility [GO:0071973]; positive chemotaxis [GO:0050918]	motor activity [GO:0003774]	bacterial-type flagellum basal body [GO:0009425]; plasma membrane [GO:0005886]	fliM BSU16310	0	0	0	0	0	0	0	0	0	0	0	0	0	0	0	0	0	0	0	0	0	0	0	0	0	0	0	0	0	0	0	0	0	0	0	0	0	0	0	0	0	0
P35528	FLIP_BACSU	Flagellar biosynthetic protein FliP	221	bacterial-type flagellum organization [GO:0044781]; protein secretion [GO:0009306]		bacterial-type flagellum basal body [GO:0009425]; integral component of membrane [GO:0016021]; plasma membrane [GO:0005886]	fliP cheC BSU16350	0	0	0	0	0	0	0	0	0	0	0	0	0	0	0	0	0	0	0	0	0	0	0	0	0	0	0	0	0	0	0	0	0	0	0	0	0	0	0	0	0	0
P35535	FLIQ_BACSU	Flagellar biosynthetic protein FliQ	89	bacterial-type flagellum assembly [GO:0044780]; protein secretion [GO:0009306]		bacterial-type flagellum basal body [GO:0009425]; integral component of membrane [GO:0016021]; plasma membrane [GO:0005886]	fliQ BSU16360	0	0	0	0	0	0	0	0	0	0	0	0	0	0	0	0	0	0	0	0	0	0	0	0	0	0	0	0	0	0	0	0	0	0	0	0	0	0	0	0	0	0
P35537	FLIR_BACSU	Flagellar biosynthetic protein FliR	259	bacterial-type flagellum assembly [GO:0044780]; protein targeting [GO:0006605]		bacterial-type flagellum basal body [GO:0009425]; integral component of membrane [GO:0016021]; intracellular [GO:0005622]; plasma membrane [GO:0005886]	fliR BSU16370	0	0	0	0	0	0	0	0	0	0	0	0	0	0	0	0	0	0	0	0	0	0	0	0	0	0	0	0	0	0	0	0	0	0	0	0	0	0	0	0	0	0
P39739	FLIS_BACSU	Flagellar protein FliS	133	bacterial-type flagellum assembly [GO:0044780]		cytosol [GO:0005829]	fliS BSU35330	0	0	0	0	0	0	0	0	0	0	0	0	0	0	0	0	0	0	0	0	0	0	0	0	0	0	0	0	0	0	0	0	0	0	0	0	0	0	0	0	0	0
P39740	FLIT_BACSU	Flagellar protein FliT	113	bacterial-type flagellum organization [GO:0044781]		cytosol [GO:0005829]	fliT BSU35320	0	0	0	0	0	0	0	0	0	0	0	0	0	0	0	0	0	0	0	0	0	0	0	0	0	0	0	0	0	0	0	0	0	0	0	0	0	0	0	0	0	0
P96503	FLIW_BACSU	Flagellar assembly factor FliW	143	bacterial-type flagellum assembly [GO:0044780]		cytoplasm [GO:0005737]	fliW yviF BSU35380	0	0	0	0	0	0	0	0	0	0	0	0	0	0	0	0	0	0	0	0	0	0	0	0	0	0	0	0	0	0	0	0	0	0	0	0	0	0	0	0	0	0
P24073	FLIY_BACSU	Flagellar motor switch phosphatase FliY (EC 3.-.-.-) (CheY-P phosphatase FliY) (Flagellar motor switch protein FliY)	378	bacterial-type flagellum-dependent cell motility [GO:0071973]; chemotaxis [GO:0006935]; dephosphorylation [GO:0016311]; regulation of bacterial-type flagellum-dependent cell motility [GO:1902021]	motor activity [GO:0003774]; phosphoprotein phosphatase activity [GO:0004721]	bacterial-type flagellum basal body [GO:0009425]; plasma membrane [GO:0005886]	fliY cheD BSU16320	0	0	0	0	0	0	0	0	0	0	0	0	0	0	0	0	0	0	0	0	0	0	0	0	0	0	0	0	0	0	0	0	0	0	0	0	0	0	0	0	0	0
P35536	FLIZ_BACSU	Flagellar biosynthetic protein FliZ	219	bacterial-type flagellum organization [GO:0044781]		integral component of membrane [GO:0016021]; plasma membrane [GO:0005886]	fliZ cheA BSU16340	0	0	0	0	0	0	0	0	0	0	0	0	0	0	0	0	0	0	0	0	0	0	0	0	0	0	0	0	0	0	0	0	0	0	0	0	0	0	0	0	0	0
P50726	FMNP_BACSU	Riboflavin transporter FmnP (FMN permease) (Riboflavin ECF transporter S component FmnP)	190	riboflavin transport [GO:0032218]	riboflavin transporter activity [GO:0032217]	integral component of membrane [GO:0016021]; plasma membrane [GO:0005886]	fmnP ribU ypaA BSU23050	0	0	0	0	0	0	0	0	0	0	0	0	0	0	0	0	0	0	0	0	0	0	0	0	0	0	0	0	0	0	0	0	0	0	0	0	0	0	0	0	0	0
P94463	FMT_BACSU	Methionyl-tRNA formyltransferase (EC 2.1.2.9)	317		methionyl-tRNA formyltransferase activity [GO:0004479]		fmt yloL BSU15730	0	0	0	0	0	0	0	0	0	0	0	0	0	0	0	0	0	0	0	0	0	0	0	0	0	0	0	0	0	0	0	0	0	0	0	0	0	0	0	0	0	0
P50740	IDI2_BACSU	Isopentenyl-diphosphate delta-isomerase (IPP isomerase) (EC 5.3.3.2) (Isopentenyl diphosphate:dimethylallyl diphosphate isomerase) (Isopentenyl pyrophosphate isomerase) (Type 2 isopentenyl diphosphate isomerase) (IDI-2)	349	isoprenoid biosynthetic process [GO:0008299]	FMN binding [GO:0010181]; isopentenyl-diphosphate delta-isomerase activity [GO:0004452]; metal ion binding [GO:0046872]; oxidoreductase activity [GO:0016491]	cytoplasm [GO:0005737]	fni idi ypgA BSU22870	0	0	0	0	0	0	0	0	0	0	0	0	0	0	0	0	0	0	0	0	0	0	0	0	0	0	0	0	0	0	0	0	0	0	0	0	0	0	0	0	0	0
P46908	FNR_BACSU	Anaerobic regulatory protein	238	transcription, DNA-templated [GO:0006351]	4 iron, 4 sulfur cluster binding [GO:0051539]; DNA binding [GO:0003677]; metal ion binding [GO:0046872]; transcription factor activity, sequence-specific DNA binding [GO:0003700]	cytoplasm [GO:0005737]	fnr BSU37310	0	0	0	0	0	0	0	0	0	0	0	0	0	0	0	0	0	0	0	0	0	0	0	0	0	0	0	0	0	0	0	0	0	0	0	0	0	0	0	0	0	0
P28823	FOLB_BACSU	Dihydroneopterin aldolase (DHNA) (EC 4.1.2.25) (7,8-dihydroneopterin aldolase)	120	folic acid biosynthetic process [GO:0046656]; tetrahydrofolate biosynthetic process [GO:0046654]	7,8-dihydromonapterin aldolase activity [GO:0102083]; dihydroneopterin aldolase activity [GO:0004150]		folB folA yacE BSU00780	0	0	0	0	0	0	0	0	0	0	0	0	0	0	0	0	0	0	0	0	0	0	0	0	0	0	0	0	0	0	0	0	0	0	0	0	0	0	0	0	0	0
Q05865	FOLC_BACSU	Folylpolyglutamate synthase (EC 6.3.2.17) (Folylpoly-gamma-glutamate synthetase) (FPGS) (Tetrahydrofolate synthase) (Tetrahydrofolylpolyglutamate synthase)	430	folic acid biosynthetic process [GO:0046656]; one-carbon metabolic process [GO:0006730]; tetrahydrofolate biosynthetic process [GO:0046654]	ATP binding [GO:0005524]; dihydrofolate synthase activity [GO:0008841]; metal ion binding [GO:0046872]; tetrahydrofolylpolyglutamate synthase activity [GO:0004326]		folC BSU28080	0	0	0	0	0	0	0	0	0	0	0	0	0	0	0	0	0	0	0	0	0	0	0	0	0	0	0	0	0	0	0	0	0	0	0	0	0	0	0	0	0	0
P54382	FOLD_BACSU	Bifunctional protein FolD [Includes: Methylenetetrahydrofolate dehydrogenase (EC 1.5.1.5); Methenyltetrahydrofolate cyclohydrolase (EC 3.5.4.9)]	283	folic acid-containing compound biosynthetic process [GO:0009396]; histidine biosynthetic process [GO:0000105]; methionine biosynthetic process [GO:0009086]; one-carbon metabolic process [GO:0006730]; purine nucleotide biosynthetic process [GO:0006164]; tetrahydrofolate interconversion [GO:0035999]	methenyltetrahydrofolate cyclohydrolase activity [GO:0004477]; methylenetetrahydrofolate dehydrogenase (NADP+) activity [GO:0004488]	cytosol [GO:0005829]	folD yqiA BSU24310	0	0	0	0	0	0	0	0	0	0	0	0	0	0	0	0	0	0	0	0	0	0	0	0	0	0	0	0	0	0	0	0	0	0	0	0	0	0	0	0	0	0
P19465	GCH1_BACSU	GTP cyclohydrolase 1 (EC 3.5.4.16) (GTP cyclohydrolase I) (GTP-CH-I)	190	7,8-dihydroneopterin 3'-triphosphate biosynthetic process [GO:0035998]; one-carbon metabolic process [GO:0006730]; tetrahydrofolate biosynthetic process [GO:0046654]	GTP binding [GO:0005525]; GTP cyclohydrolase I activity [GO:0003934]; metal ion binding [GO:0046872]	cytoplasm [GO:0005737]	folE mtrA BSU22780	0	0	0	0	0	0	0	0	0	0	0	0	0	0	0	0	0	0	0	0	0	0	0	0	0	0	0	0	0	0	0	0	0	0	0	0	0	0	0	0	0	0
P94398	GCH4_BACSU	GTP cyclohydrolase FolE2 (EC 3.5.4.16) (GTP cyclohydrolase 1B)	304	7,8-dihydroneopterin 3'-triphosphate biosynthetic process [GO:0035998]	GTP cyclohydrolase I activity [GO:0003934]		folE2 yciA BSU03340	0	0	0	0	0	0	0	0	0	0	0	0	0	0	0	0	0	0	0	0	0	0	0	0	0	0	0	0	0	0	0	0	0	0	0	0	0	0	0	0	0	0
P29252	HPPK_BACSU	2-amino-4-hydroxy-6-hydroxymethyldihydropteridine pyrophosphokinase (EC 2.7.6.3) (6-hydroxymethyl-7,8-dihydropterin pyrophosphokinase) (PPPK) (7,8-dihydro-6-hydroxymethylpterin-pyrophosphokinase) (HPPK)	167	folic acid biosynthetic process [GO:0046656]; tetrahydrofolate biosynthetic process [GO:0046654]	2-amino-4-hydroxy-6-hydroxymethyldihydropteridine diphosphokinase activity [GO:0003848]; ATP binding [GO:0005524]; kinase activity [GO:0016301]		folK BSU00790	0	0	0	0	0	0	0	0	0	0	0	0	0	0	0	0	0	0	0	0	0	0	0	0	0	0	0	0	0	0	0	0	0	0	0	0	0	0	0	0	0	0
O31817	FOSB_BACSU	Metallothiol transferase FosB (EC 2.5.1.-) (Fosfomycin resistance protein)	144	response to antibiotic [GO:0046677]	metal ion binding [GO:0046872]; transferase activity, transferring alkyl or aryl (other than methyl) groups [GO:0016765]	cytoplasm [GO:0005737]	fosB yndN BSU17840	0	0	0	0	0	0	0	0	0	0	0	0	0	0	0	0	0	0	0	0	0	0	0	0	0	0	8.3	3.8	0	0	0	0	0	0	0	0	0	0	0	0	0	0
Q797E6	FRA_BACSU	Intracellular iron chaperone frataxin (Fra) (Iron channeling protein frataxin)	123	ion transport [GO:0006811]; iron ion homeostasis [GO:0055072]	metal ion binding [GO:0046872]	cytoplasm [GO:0005737]	fra ydhG BSU05750	0	0	0	0	0	0	0	0	0	0	0	0	0	0	0	0	0	0	0	0	0	0	0	0	0	0	0	0	0	0	0	0	0	0	0	0	0	0	0	0	0	0
O32157	FRLB_BACSU	Fructosamine deglycase FrlB (EC 3.5.-.-)	328	carbohydrate derivative metabolic process [GO:1901135]; carbohydrate metabolic process [GO:0005975]	carbohydrate derivative binding [GO:0097367]; hydrolase activity [GO:0016787]		frlB yurP BSU32610	0	0	0	0	0	0	0	0	0	0	0	0	0	0	0	0	0	0	0	4.8	2.8	0	0	0	0	0	0	0	0	0	0	0	0	0	0	0	0	0	0	0	0	0
O32153	FRLD_BACSU	Fructosamine kinase FrlD (EC 2.7.1.-)	284	carbohydrate metabolic process [GO:0005975]	ATP binding [GO:0005524]; kinase activity [GO:0016301]; phosphotransferase activity, alcohol group as acceptor [GO:0016773]		frlD yurL BSU32570	0	0	0	0	0	0	0	0	0	0	0	0	0	0	0	0	0	0	0	0	0	0	0	0	0	0	0	0	0	0	0	0	0	0	0	0	0	0	0	0	0	0
P81101	RRF_BACSU	Ribosome-recycling factor (RRF) (Ribosome-releasing factor) (Vegetative protein 12B) (VEG12B)	185	cytoplasmic translational termination [GO:0002184]	ribosomal large subunit binding [GO:0043023]	cytoplasm [GO:0005737]; cytosol [GO:0005829]	frr BSU16520	0	0	0	0	0	0	0	0	0	0	0	0	0	0	0	0	0	0	0	0	0	0	0	0	0	0	0	0	0	0	0	0	2.8	0	0	0	0	0	0	0	0	0
P71012	PTF3A_BACSU	PTS system fructose-specific EIIABC component (EIIABC-Fru) [Includes: Fructose-specific phosphotransferase enzyme IIA component (EII-Fru) (PTS system fructose-specific EIIA component); Fructose-specific phosphotransferase enzyme IIB component (EC 2.7.1.202) (EIII-Fru) (PTS system fructose-specific EIIB component); Fructose permease IIC component (PTS system fructose-specific EIIC component)]	635	phosphoenolpyruvate-dependent sugar phosphotransferase system [GO:0009401]	protein-N(PI)-phosphohistidine-fructose phosphotransferase system transporter activity [GO:0022877]; protein-phosphocysteine-sugar phosphotransferase activity [GO:0090563]; sugar:proton symporter activity [GO:0005351]	integral component of membrane [GO:0016021]; plasma membrane [GO:0005886]	fruA BSU14400	0	0	0	0	0	0	0	0	0	0	0	0	0	0	0	0	0	0	0	0	0	0	0	0	0	0	0	0	0	0	0	0	0	0	0	0	0	0	0	0	0	0
O31714	K1PF_BACSU	1-phosphofructokinase (EC 2.7.1.56) (Fructose 1-phosphate kinase)	303	carbohydrate phosphorylation [GO:0046835]	1-phosphofructokinase activity [GO:0008662]; ATP binding [GO:0005524]; carbohydrate kinase activity [GO:0019200]	cytosol [GO:0005829]	fruK fruB BSU14390	0	0	0	0	0	0	0	0	0	0	0	0	0	0	0	0	0	0	0	0	0	0	0	0	0	0	0	0	0	0	0	0	0	0	0	0	0	0	0	0	0	0
O31713	FRUR_BACSU	Uncharacterized HTH-type transcriptional regulator FruR	251	transcription, DNA-templated [GO:0006351]	DNA binding [GO:0003677]; transcription factor activity, sequence-specific DNA binding [GO:0003700]	intracellular [GO:0005622]	fruR BSU14380	0	0	0	0	0	0	0	0	0	0	0	0	0	0	0	0	0	0	0	0	0	0	0	0	0	0	0	0	0	0	0	0	0	0	0	0	0	0	0	0	0	0
P28264	FTSA_BACSU	Cell division protein FtsA	440	cell cycle [GO:0007049]; cell division [GO:0051301]; sporulation resulting in formation of a cellular spore [GO:0030435]	ATPase activity [GO:0016887]	cell division site [GO:0032153]; cytoplasmic side of plasma membrane [GO:0009898]	ftsA BSU15280	0	0	0	0	0	0	0	0	0	0	0	0	0	0	0	0	0	0	0	0	0	0	0	0	0	0	0	0	0	0	0	0	0	0	0	0	0	0	0	0	0	0
O34814	FTSE_BACSU	Cell division ATP-binding protein FtsE	228	asymmetric cell division [GO:0008356]; barrier septum assembly [GO:0000917]; positive regulation of sporulation resulting in formation of a cellular spore [GO:0045881]; regulation of phosphorelay signal transduction system [GO:0070297]; transport [GO:0006810]	ATPase activity [GO:0016887]; ATP binding [GO:0005524]	plasma membrane [GO:0005886]	ftsE BSU35260	0	0	0	0	0	0	0	0	0	0	0	0	0	0	0	0	0	0	0	0	0	0	0	0	0	0	0	0	0	0	0	0	0	0	0	0	0	0	0	0	0	0
P37476	FTSH_BACSU	ATP-dependent zinc metalloprotease FtsH (EC 3.4.24.-) (Cell division protease FtsH)	637	cell cycle [GO:0007049]; cell division [GO:0051301]; protein catabolic process [GO:0030163]; sporulation [GO:0043934]	ATP binding [GO:0005524]; ATP-dependent peptidase activity [GO:0004176]; metalloendopeptidase activity [GO:0004222]; metallopeptidase activity [GO:0008237]; peptidase activity [GO:0008233]; zinc ion binding [GO:0008270]	cell septum [GO:0030428]; integral component of membrane [GO:0016021]; plasma membrane [GO:0005886]	ftsH BSU00690	0	0	0	0	0	0	0	0	0	0	0	0	0	0	0	0	0	0	0	0	0	0	0	0	0	0	0	0	0	0	0	0	0	0	0	0	0	0	0	0	0	0
Q07867	FTSL_BACSU	Cell division protein FtsL	117	cell cycle [GO:0007049]; cell division [GO:0051301]		integral component of membrane [GO:0016021]; plasma membrane [GO:0005886]	ftsL yllD ylxB BSU15150	0	0	0	0	0	0	0	0	0	0	0	0	0	0	0	0	0	0	0	0	0	0	0	0	0	0	0	0	0	0	0	0	0	0	0	0	0	0	0	0	0	0
O07639	FTSW_BACSU	Putative lipid II flippase FtsW (Cell division protein FtsW)	403	cell cycle [GO:0007049]; cell division [GO:0051301]; cell wall organization [GO:0071555]; peptidoglycan biosynthetic process [GO:0009252]; regulation of cell shape [GO:0008360]	peptidoglycan glycosyltransferase activity [GO:0008955]	integral component of membrane [GO:0016021]; plasma membrane [GO:0005886]	ftsW ylaO BSU14850	0	0	0	0	0	0	0	0	0	0	0	0	0	0	0	0	0	0	0	0	0	0	0	0	0	0	0	0	0	0	0	0	0	0	0	0	0	0	0	0	0	0
O34876	FTSX_BACSU	Cell division protein FtsX	296	asymmetric cell division [GO:0008356]; barrier septum assembly [GO:0000917]; positive regulation of sporulation resulting in formation of a cellular spore [GO:0045881]; regulation of phosphorelay signal transduction system [GO:0070297]		integral component of membrane [GO:0016021]; plasma membrane [GO:0005886]	ftsX BSU35250	0	0	0	0	0	0	0	0	0	0	0	0	0	0	0	0	0	0	0	0	0	0	0	0	0	0	0	0	0	0	0	0	0	0	0	0	0	0	0	0	0	0
P51835	FTSY_BACSU	Signal recognition particle receptor FtsY (SRP receptor)	329	SRP-dependent cotranslational protein targeting to membrane [GO:0006614]	GTP binding [GO:0005525]	cytoplasm [GO:0005737]; plasma membrane [GO:0005886]	ftsY srb BSU15950	0	0	0	0	0	0	0	0	0	0	0	0	0	0	0	0	0	0	0	0	0	0	0	0	0	0	0	0	0	0	0	0	0	0	0	0	0	0	0	0	0	0
P17865	FTSZ_BACSU	Cell division protein FtsZ	382	cell cycle [GO:0007049]; cell division [GO:0051301]	GTPase activity [GO:0003924]; GTP binding [GO:0005525]; identical protein binding [GO:0042802]	cell division site [GO:0032153]; cell septum [GO:0030428]; cytoplasm [GO:0005737]	ftsZ BSU15290	0	0	0	0	0	0	0	0	0	0	0	0	0	0	0	0	0	0	0	0	0	0	0	0	0	0	0	0	0	0	0	0	0	0	0	0	0	0	0	0	0	0
P07343	FUMC_BACSU	Fumarate hydratase class II (Fumarase C) (EC 4.2.1.2)	462	fumarate metabolic process [GO:0006106]; malate metabolic process [GO:0006108]; tricarboxylic acid cycle [GO:0006099]	fumarate hydratase activity [GO:0004333]	cytosol [GO:0005829]; tricarboxylic acid cycle enzyme complex [GO:0045239]	fumC citG BSU33040	0	0	0	0	0	0	0	0	0	0	0	0	0	0	0	0	0	0	0	0	0	0	0	0	0	0	0	0	0	0	0	0	0	0	0	0	0	0	0	0	0	0
P54574	FUR_BACSU	Ferric uptake regulation protein (Ferric uptake regulator)	149	negative regulation of transcription, DNA-templated [GO:0045892]; transcription, DNA-templated [GO:0006351]	DNA binding [GO:0003677]; metal ion binding [GO:0046872]; transcription factor activity, sequence-specific DNA binding [GO:0003700]	cytoplasm [GO:0005737]	fur yqkL BSU23520	0	0	0	0	0	0	0	0	0	0	0	0	0	0	0	0	0	0	0	0	0	0	0	0	5.05	0	0	0	0	0	0	0	0	0	0	0	0	0	0	0	0	0
P80868	EFG_BACSU	Elongation factor G (EF-G) (Vegetative protein 19) (VEG19)	692		GTPase activity [GO:0003924]; GTP binding [GO:0005525]; translation elongation factor activity [GO:0003746]	cytoplasm [GO:0005737]	fusA fus BSU01120	0	0	0	3.4	0	0	0	0	0	0	0	0	0	0	0	0	0	0	0	0	0	0	0	0	0	0	0	0	0	2.4	0	0	0	0	0	0	0	0	0	0	0	0
P94428	GABD_BACSU	Succinate-semialdehyde dehydrogenase [NADP(+)] (SSDH) (EC 1.2.1.79)	462	cellular aldehyde metabolic process [GO:0006081]; gamma-aminobutyric acid catabolic process [GO:0009450]	aldehyde dehydrogenase [NAD(P)+] activity [GO:0004030]; succinate-semialdehyde dehydrogenase [NAD(P)+] activity [GO:0009013]		gabD ycnH BSU03910	0	0	0	0	0	0	0	0	0	0	0	0	0	0	0	0	0	0	0	0	0	0	0	0	0	0	0	0	0	0	0	0	0	0	0	0	0	0	0	0	0	0
P46349	GABP_BACSU	GABA permease (4-amino butyrate transport carrier) (Gamma-aminobutyrate permease) (Proline transporter GabP)	469	gamma-aminobutyric acid catabolic process [GO:0009450]	gamma-aminobutyric acid transmembrane transporter activity [GO:0015185]	integral component of membrane [GO:0016021]; plasma membrane [GO:0005886]	gabP BSU06310	0	0	0	0	0	0	0	0	0	0	0	0	0	0	0	0	0	0	0	0	0	0	0	0	0	0	0	0	0	0	0	0	0	0	0	0	0	0	0	0	0	0
P94426	GABR_BACSU	HTH-type transcriptional regulatory protein GabR	479	transcription, DNA-templated [GO:0006351]	DNA binding [GO:0003677]; pyridoxal phosphate binding [GO:0030170]; transaminase activity [GO:0008483]; transcription factor activity, sequence-specific DNA binding [GO:0003700]		gabR ycnF BSU03890	0	0	0	0	0	0	0	0	0	0	0	0	0	0	0	0	0	0	0	0	0	0	0	0	0	0	0	0	0	0	0	0	0	0	0	0	0	0	0	0	0	0
P94427	GABT_BACSU	Probable 4-aminobutyrate aminotransferase (EC 2.6.1.19) ((S)-3-amino-2-methylpropionate transaminase) (EC 2.6.1.22) (GABA aminotransferase) (GABA-AT) (Gamma-amino-N-butyrate transaminase) (GABA transaminase) (Glutamate:succinic semialdehyde transaminase) (L-AIBAT)	436	gamma-aminobutyric acid catabolic process [GO:0009450]	(S)-3-amino-2-methylpropionate transaminase activity [GO:0047298]; 4-aminobutyrate transaminase activity [GO:0003867]; pyridoxal phosphate binding [GO:0030170]		gabT ycnG BSU03900	0	0	0	0	0	0	0	0	0	0	0	0	0	0	0	0	0	0	0	0	0	0	0	0	0	0	0	0	0	0	0	0	0	0	0	0	0	0	0	0	0	0
P55180	GALE_BACSU	UDP-glucose 4-epimerase (EC 5.1.3.2) (Galactowaldenase) (UDP-galactose 4-epimerase)	339	galactose metabolic process [GO:0006012]	UDP-glucose 4-epimerase activity [GO:0003978]		galE BSU38860	0	0	0	0	0	0	0	0	0	0	0	0	0	0	0	0	0	0	2.8	0	0	0	0	0	0	0	0	0	0	0	0	0	0	0	0	0	0	0	2.9	0	0	0
P39574	GAL1_BACSU	Galactokinase (EC 2.7.1.6) (Galactose kinase)	390	galactose metabolic process [GO:0006012]	ATP binding [GO:0005524]; galactokinase activity [GO:0004335]; metal ion binding [GO:0046872]	cytoplasm [GO:0005737]	galK BSU38200 ipa-35d	0	0	0	0	0	0	0	0	0	0	0	0	0	0	0	0	0	0	0	0	0	0	0	0	0	0	0	0	0	0	0	0	0	0	0	0	0	0	0	0	0	0
P39840	GALM_BACSU	Aldose 1-epimerase (EC 5.1.3.3) (Galactose mutarotase)	325	galactose catabolic process via UDP-galactose [GO:0033499]; glucose metabolic process [GO:0006006]	aldose 1-epimerase activity [GO:0004034]; carbohydrate binding [GO:0030246]	cytoplasm [GO:0005737]	galM yoxA BSU18360	0	0	0	0	0	0	0	0	0	0	0	0	0	0	0	0	0	0	0	0	0	0	0	0	0	0	0	0	0	0	0	0	0	0	0	0	0	0	0	0	0	0
P39575	GALT_BACSU	Galactose-1-phosphate uridylyltransferase (Gal-1-P uridylyltransferase) (EC 2.7.7.12) (UDP-glucose--hexose-1-phosphate uridylyltransferase)	513	galactose metabolic process [GO:0006012]	UDP-glucose:hexose-1-phosphate uridylyltransferase activity [GO:0008108]	cytoplasm [GO:0005737]	galT BSU38190 ipa-36d	0	0	0	0	0	0	0	0	0	0	0	0	0	0	0	0	0	0	0	0	0	0	0	0	0	0	0	0	0	0	0	0	0	0	0	0	0	0	0	0	0	0
O31458	GAMA_BACSU	Probable glucosamine-6-phosphate deaminase 2 (EC 3.5.99.6) (GlcN6P deaminase 2) (GNPDA 2) (Glucosamine-6-phosphate isomerase 2)	249	carbohydrate metabolic process [GO:0005975]; N-acetylglucosamine metabolic process [GO:0006044]; N-acetylneuraminate catabolic process [GO:0019262]	glucosamine-6-phosphate deaminase activity [GO:0004342]; hydrolase activity [GO:0016787]		gamA ybfT BSU02360	0	0	0	0	0	0	0	0	0	0	0	0	0	0	0	0	0	0	0	0	0	0	0	0	0	0	0	0	0	0	0	0	0	0	0	0	0	0	5.5	0	0	0
P39816	PTW3C_BACSU	Putative PTS system glucosamine-specific EIICBA component [Includes: Glucosamine permease IIC component (PTS system glucosamine-specific EIIC component); Glucosamine-specific phosphotransferase enzyme IIB component (EC 2.7.1.193) (PTS system glucosamine-specific EIIB component); Glucosamine-specific phosphotransferase enzyme IIA component (EC 2.7.1.193) (PTS system glucosamine-specific EIIA compo…	631	phosphoenolpyruvate-dependent sugar phosphotransferase system [GO:0009401]	glucose transmembrane transporter activity [GO:0005355]; kinase activity [GO:0016301]; metal ion binding [GO:0046872]; protein-N(PI)-phosphohistidine-sugar phosphotransferase activity [GO:0008982]	integral component of membrane [GO:0016021]; plasma membrane [GO:0005886]	gamP ybfS yzfA BSU02350	0	0	0	0	0	0	0	0	0	0	0	0	0	0	0	0	0	0	0	0	0	0	0	0	0	0	0	0	0	0	0	0	0	0	0	0	0	0	0	0	0	0
O07012	BGAL2_BACSU	Beta-galactosidase GanA (Beta-gal) (EC 3.2.1.23) (Beta-1,4-galactooligomerase) (Galactooligomerase)	672	galactose metabolic process [GO:0006012]	beta-galactosidase activity [GO:0004565]; metal ion binding [GO:0046872]	beta-galactosidase complex [GO:0009341]	ganA galO lacA yvfN BSU34130	0	0	0	0	0	0	0	0	0	0	0	0	0	0	0	0	0	0	0	0	0	0	0	0	0	0	0	0	0	0	0	0	0	0	0	0	0	0	0	0	0	0
O07013	GANA_BACSU	Arabinogalactan endo-beta-1,4-galactanase (EC 3.2.1.89) (Endo-1,4-beta-galactanase) (Galactanase)	429	metabolic process [GO:0008152]	arabinogalactan endo-1,4-beta-galactosidase activity [GO:0031218]; glucosidase activity [GO:0015926]; metal ion binding [GO:0046872]		ganB galA yvfO BSU34120	0	0	0	0	0	0	0	0	0	0	0	0	0	0	0	0	0	0	0	0	0	0	0	0	0	0	0	0	0	0	0	0	0	0	0	0	0	0	0	0	0	0
O32261	GANP_BACSU	Putative arabinogalactan oligomer transport system permease protein GanP	418		maltose-transporting ATPase activity [GO:0015423]	maltose transport complex [GO:1990060]	ganP yvfL BSU34150	0	0	0	0	0	0	0	0	0	0	0	0	0	0	0	0	0	0	0	0	0	0	0	0	0	0	0	0	0	0	0	0	0	0	0	0	0	0	0	0	0	0
O07011	GANQ_BACSU	Putative arabinogalactan oligomer transport system permease protein GanQ	283	maltodextrin transport [GO:0042956]	maltose-transporting ATPase activity [GO:0015423]	integral component of membrane [GO:0016021]; plasma membrane [GO:0005886]	ganQ yvfM BSU34140	0	0	0	0	0	0	0	0	0	0	0	0	0	0	0	0	0	0	0	0	0	0	0	0	0	0	0	0	0	0	0	0	0	0	0	0	0	0	0	0	0	0
O07008	GANR_BACSU	HTH-type transcriptional regulator GanR	330	regulation of transcription, DNA-templated [GO:0006355]; transcription, DNA-templated [GO:0006351]	DNA binding [GO:0003677]		ganR lacR yvfJ BSU34170	0	0	0	0	0	0	0	0	0	0	0	0	0	0	0	0	0	0	0	0	0	0	0	0	0	0	0	0	0	0	0	0	0	0	0	0	0	0	0	0	0	0
P09124	G3P1_BACSU	Glyceraldehyde-3-phosphate dehydrogenase 1 (GAPDH) (EC 1.2.1.12) (NAD-dependent glyceraldehyde-3-phosphate dehydrogenase)	335	glucose metabolic process [GO:0006006]; glycolytic process [GO:0006096]	glyceraldehyde-3-phosphate dehydrogenase (NAD+) (phosphorylating) activity [GO:0004365]; NAD binding [GO:0051287]; NADP binding [GO:0050661]	cytoplasm [GO:0005737]	gapA gap BSU33940	0	0	0	0	0	0	0	0	0	0	0	0	0	0	0	0	0	0	0	0	0	0	0	0	0	0	0	0	0	0	0	0	0	0	0	0	0	0	0	0	0	0
O34425	G3P2_BACSU	Glyceraldehyde-3-phosphate dehydrogenase 2 (GAPDH) (EC 1.2.1.59) (NAD(P)-dependent glyceraldehyde-3-phosphate dehydrogenase)	340	gluconeogenesis [GO:0006094]	glyceraldehyde-3-phosphate dehydrogenase (NAD(P)+) (phosphorylating) activity [GO:0043891]; glyceraldehyde-3-phosphate dehydrogenase (NAD+) (phosphorylating) activity [GO:0004365]; NAD binding [GO:0051287]; NADP binding [GO:0050661]	cytoplasm [GO:0005737]	gapB BSU29020	0	0	0	0	0	0	0	0	0	0	0	0	0	0	0	0	0	0	0	0	0	0	0	0	0	0	0	0	0	0	0	0	0	0	0	0	0	0	0	0	0	0
P42240	GARD_BACSU	Probable galactarate dehydratase (L-threo-forming) (GalcD) (EC 4.2.1.42)	510	galactarate catabolic process [GO:0046392]	galactarate dehydratase activity [GO:0008867]		garD ycbH BSU02510	0	0	0	0	0	0	0	0	0	0	0	0	0	0	0	0	0	0	0	0	0	0	0	0	0	0	0	0	0	0	0	0	0	0	0	0	0	0	0	0	0	0
O06491	GATA_BACSU	Glutamyl-tRNA(Gln) amidotransferase subunit A (Glu-ADT subunit A) (EC 6.3.5.7)	485	translation [GO:0006412]	amidase activity [GO:0004040]; ATP binding [GO:0005524]; glutaminyl-tRNA synthase (glutamine-hydrolyzing) activity [GO:0050567]	glutamyl-tRNA(Gln) amidotransferase complex [GO:0030956]	gatA yedB yerM BSU06680	0	0	0	0	0	0	0	0	0	0	0	0	0	0	0	0	0	0	0	0	0	0	0	0	0	0	0	0	0	0	0	0	0	0	0	0	0	0	0	0	0	0
O30509	GATB_BACSU	Aspartyl/glutamyl-tRNA(Asn/Gln) amidotransferase subunit B (Asp/Glu-ADT subunit B) (EC 6.3.5.-)	476	glutaminyl-tRNAGln biosynthesis via transamidation [GO:0070681]; translation [GO:0006412]	ATP binding [GO:0005524]; glutaminyl-tRNA synthase (glutamine-hydrolyzing) activity [GO:0050567]		gatB yerN BSU06690	0	0	0	0	0	0	0	0	0	0	0	0	0	0	0	0	0	0	0	0	0	0	0	0	0	0	0	0	0	0	0	0	0	0	0	0	0	0	0	0	0	0
O06492	GATC_BACSU	Glutamyl-tRNA(Gln) amidotransferase subunit C (Glu-ADT subunit C) (EC 6.3.5.-)	96	regulation of translational fidelity [GO:0006450]; translation [GO:0006412]	ATP binding [GO:0005524]; ligase activity [GO:0016874]		gatC yedA yerL BSU06670	0	0	0	0	0	0	0	0	0	0	0	0	0	0	0	0	0	0	0	0	0	0	0	0	0	0	0	0	0	0	0	0	0	0	0	0	0	0	0	0	0	0
P71016	BETB_BACSU	Betaine aldehyde dehydrogenase (BADH) (EC 1.2.1.8)	490	glycine betaine biosynthetic process from choline [GO:0019285]	betaine-aldehyde dehydrogenase activity [GO:0008802]; metal ion binding [GO:0046872]		gbsA BSU31060	0	0	0	0	0	0	0	0	0	0	0	0	0	0	0	0	0	0	0	0	0	0	0	0	0	0	0	0	0	0	0	0	0	0	0	0	0	0	0	0	0	0
P71017	GBSB_BACSU	Alcohol dehydrogenase (EC 1.1.1.1)	402	glycine betaine biosynthetic process from choline [GO:0019285]	alcohol dehydrogenase (NAD) activity [GO:0004022]; metal ion binding [GO:0046872]	cytosol [GO:0005829]	gbsB BSU31050	0	0	0	0	0	0	0	0	0	0	0	0	0	0	0	0	0	0	0	0	0	0	0	0	0	3.9	0	0	0	0	0	0	0	0	0	0	0	0	0	0	0	0
P71015	GBSR_BACSU	HTH-type transcriptional repressor GbsR (Glycine betaine synthesis regulator)	180	regulation of transcription, DNA-templated [GO:0006355]; transcription, DNA-templated [GO:0006351]	DNA binding [GO:0003677]		gbsR yuaC BSU31070	0	0	0	0	0	0	0	0	0	0	0	0	0	0	0	0	0	0	0	0	0	0	0	0	0	0	0	0	0	0	0	0	0	0	0	0	0	0	0	0	0	0
O32174	GCSH_BACSU	Glycine cleavage system H protein (Octanoyl/lipoyl carrier protein)	127	glycine decarboxylation via glycine cleavage system [GO:0019464]; lipoate biosynthetic process [GO:0009107]; protein lipoylation [GO:0009249]		glycine cleavage complex [GO:0005960]	gcvH yusH BSU32800	0	0	0	0	0	0	0	0	0	0	0	0	0	0	0	0	0	0	0	0	0	0	0	0	0	0	0	0	0	0	0	0	0	0	0	0	0	0	0	0	0	0
P54376	GCSPA_BACSU	Probable glycine dehydrogenase (decarboxylating) subunit 1 (EC 1.4.4.2) (Glycine cleavage system P-protein subunit 1) (Glycine decarboxylase subunit 1) (Glycine dehydrogenase (aminomethyl-transferring) subunit 1)	448	glycine catabolic process [GO:0006546]; nucleoside metabolic process [GO:0009116]	glycine dehydrogenase (decarboxylating) activity [GO:0004375]		gcvPA yqhJ BSU24560	0	0	0	0	0	0	0	0	0	0	0	0	0	0	0	0	0	0	0	0	0	0	0	0	0	0	0	0	0	0	0	0	0	0	0	0	0	0	0	0	0	0
P54377	GCSPB_BACSU	Probable glycine dehydrogenase (decarboxylating) subunit 2 (EC 1.4.4.2) (Glycine cleavage system P-protein subunit 2) (Glycine decarboxylase subunit 2) (Glycine dehydrogenase (aminomethyl-transferring) subunit 2)	488	glycine decarboxylation via glycine cleavage system [GO:0019464]	glycine dehydrogenase (decarboxylating) activity [GO:0004375]		gcvPB yqhK BSU24550	0	0	0	0	0	0	0	0	0	0	0	0	0	0	0	0	0	0	0	0	0	0	0	0	0	0	0	0	0	0	0	0	0	0	0	0	0	0	0	0	0	0
P54378	GCST_BACSU	Aminomethyltransferase (EC 2.1.2.10) (Glycine cleavage system T protein)	362	glycine catabolic process [GO:0006546]	aminomethyltransferase activity [GO:0004047]; transaminase activity [GO:0008483]		gcvT yqhI BSU24570	0	0	0	0	0	0	0	0	0	0	0	0	0	0	0	0	0	0	0	0	0	0	0	0	0	0	0	0	0	0	0	0	0	0	0	0	0	0	0	0	0	0
P12310	DHG_BACSU	Glucose 1-dehydrogenase (EC 1.1.1.47)	261	sporulation resulting in formation of a cellular spore [GO:0030435]	glucose 1-dehydrogenase [NAD(P)] activity [GO:0047936]		gdh BSU03930	0	0	0	0	0	0	0	0	0	0	0	0	0	0	0	0	0	0	0	0	0	0	0	0	0	0	0	0	0	0	0	0	0	0	0	0	0	0	0	0	0	0
P37484	GDPP_BACSU	Cyclic-di-AMP phosphodiesterase GdpP (c-di-AMP phosphodiesterase YybT) (EC 3.1.4.-) (Cyclic-di-AMP hydrolase GdpP) (Cyclic-di-AMP phosphodiesterase YybT)	659	sporulation resulting in formation of a cellular spore [GO:0030435]	hydrolase activity [GO:0016787]; metal ion binding [GO:0046872]; nucleic acid binding [GO:0003676]	integral component of membrane [GO:0016021]; plasma membrane [GO:0005886]	gdpP yybT BSU40510	0	0	0	0	0	0	0	0	0	0	0	0	0	0	0	0	0	0	0	0	0	0	0	0	0	0	0	0	0	0	0	0	0	0	0	0	0	0	0	0	0	0
P07868	GERAA_BACSU	Spore germination protein A1	482	spore germination [GO:0009847]		integral component of membrane [GO:0016021]; plasma membrane [GO:0005886]	gerAA gerA1 BSU33050	0	0	0	0	0	0	0	0	0	0	0	0	0	0	0	0	0	0	0	0	0	0	0	0	0	0	0	0	0	0	0	0	0	0	0	0	0	0	0	0	0	0
P07869	GERAB_BACSU	Spore germination protein A2	365	amino acid transport [GO:0006865]; spore germination [GO:0009847]		integral component of membrane [GO:0016021]; plasma membrane [GO:0005886]	gerAB gerA2 BSU33060	0	0	0	0	0	0	0	0	0	0	0	0	0	0	0	0	0	0	0	0	0	0	0	0	0	0	0	0	0	0	0	0	0	0	0	0	0	0	0	0	0	0
P07870	GERAC_BACSU	Spore germination protein A3	373	spore germination [GO:0009847]		plasma membrane [GO:0005886]	gerAC gerA3 BSU33070	0	0	0	0	0	0	0	0	0	0	0	0	0	0	0	0	0	0	0	0	0	0	0	0	0	0	0	0	0	0	0	0	0	0	0	0	0	0	0	0	0	0
P39569	GERBA_BACSU	Spore germination protein B1	483	spore germination [GO:0009847]		integral component of membrane [GO:0016021]; plasma membrane [GO:0005886]	gerBA BSU35800	0	0	0	0	0	0	0	0	0	0	0	0	0	0	0	0	0	0	0	0	0	0	0	0	0	0	0	0	0	0	0	0	0	0	0	0	0	0	0	0	0	0
P39570	GERBB_BACSU	Spore germination protein B2	368	amino acid transport [GO:0006865]; spore germination [GO:0009847]		integral component of membrane [GO:0016021]; plasma membrane [GO:0005886]	gerBB BSU35810	0	0	0	0	0	0	0	0	0	0	0	0	0	0	0	0	0	0	0	0	0	0	0	0	0	0	0	0	0	0	0	0	0	0	0	0	0	0	0	0	0	0
P39571	GERBC_BACSU	Spore germination protein B3	374	spore germination [GO:0009847]		plasma membrane [GO:0005886]	gerBC BSU35820	0	0	0	0	0	0	0	0	0	0	0	0	0	0	0	0	0	0	0	0	0	0	0	0	0	0	0	0	0	0	0	0	0	0	0	0	0	0	0	0	0	0
P16450	GERD_BACSU	Spore germination protein GerD	185			plasma membrane [GO:0005886]; spore wall [GO:0031160]	gerD BSU01550	0	0	0	0	0	0	0	0	0	0	0	0	0	0	0	0	0	0	0	0	0	0	0	0	0	0	0	0	0	0	0	0	0	0	0	0	0	0	0	0	0	0
P11470	GERE_BACSU	Spore germination protein GerE	74	regulation of transcription, DNA-templated [GO:0006355]; transcription, DNA-templated [GO:0006351]	DNA binding [GO:0003677]		gerE BSU28410	0	0	0	0	0	0	0	0	0	0	0	0	0	0	0	0	0	0	0	0	0	0	0	0	0	0	0	0	0	0	0	0	0	0	0	0	0	0	0	0	0	0
P49939	GERKA_BACSU	Spore germination protein KA	544	spore germination [GO:0009847]		integral component of membrane [GO:0016021]; plasma membrane [GO:0005886]	gerKA BSU03700	0	0	0	0	0	0	0	0	0	0	0	0	0	0	0	0	0	0	0	0	0	0	0	0	0	0	0	0	0	0	0	0	0	0	0	0	0	0	0	0	0	0
P49940	GERKB_BACSU	Spore germination protein KB	373	spore germination [GO:0009847]; transport [GO:0006810]		integral component of membrane [GO:0016021]; plasma membrane [GO:0005886]	gerKB BSU03720	0	0	0	0	0	0	0	0	0	0	0	0	0	0	0	0	0	0	0	0	0	0	0	0	0	0	0	0	0	0	0	0	0	0	0	0	0	0	0	0	0	0
P49941	GERKC_BACSU	Spore germination protein KC	407	spore germination [GO:0009847]		plasma membrane [GO:0005886]	gerKC BSU03710	0	0	0	0	0	0	0	0	0	0	0	0	0	0	0	0	0	0	0	0	0	0	0	0	0	0	0	0	0	0	0	0	0	0	0	0	0	0	0	0	0	0
P39072	GERM_BACSU	Spore germination protein GerM	366	sporulation resulting in formation of a cellular spore [GO:0030435]			gerM BSU28380	0	0	0	0	0	0	0	0	0	0	0	0	0	0	0	0	0	0	0	0	0	0	0	0	0	0	0	0	0	0	0	0	0	0	0	0	0	0	0	0	0	0
O06721	GERPA_BACSU	Probable spore germination protein GerPA	73	sporulation resulting in formation of a cellular spore [GO:0030435]			gerPA yisH BSU10720	0	0	0	0	0	0	0	0	0	0	0	0	0	0	0	0	0	0	0	0	0	0	0	0	0	0	0	0	0	0	0	0	0	0	0	0	0	0	0	0	0	0
O06720	GERPB_BACSU	Probable spore germination protein GerPB	77	sporulation resulting in formation of a cellular spore [GO:0030435]			gerPB yisG BSU10710	0	0	0	0	0	0	0	0	0	0	0	0	0	0	0	0	0	0	0	0	0	0	0	0	0	0	0	0	0	0	0	0	0	0	0	0	0	0	0	0	0	0
O06719	GERPC_BACSU	Probable spore germination protein GerPC	205	sporulation resulting in formation of a cellular spore [GO:0030435]			gerPC yisF BSU10700	0	0	0	0	0	0	0	0	0	0	0	0	0	0	0	0	0	0	0	0	0	0	0	0	0	0	0	0	0	0	0	0	0	0	0	0	0	0	0	0	0	0
O06718	GERPD_BACSU	Probable spore germination protein GerPD	58	sporulation resulting in formation of a cellular spore [GO:0030435]			gerPD yisE BSU10690	0	0	0	0	0	0	0	0	0	0	0	0	0	0	0	0	0	0	0	0	0	0	0	0	0	0	0	0	0	0	0	0	0	0	0	0	0	0	0	0	0	0
O06717	GERPE_BACSU	Probable spore germination protein GerPE	133	sporulation resulting in formation of a cellular spore [GO:0030435]			gerPE yisD BSU10680	0	0	0	0	0	0	0	0	0	0	0	0	0	0	0	0	0	0	0	0	0	0	0	0	0	0	0	0	0	0	0	0	0	0	0	0	0	0	0	0	0	0
O06716	GERPF_BACSU	Probable spore germination protein GerPF	72	sporulation resulting in formation of a cellular spore [GO:0030435]			gerPF yisC BSU10670	0	0	0	0	0	0	0	0	0	0	0	0	0	0	0	0	0	0	0	0	0	0	0	0	0	0	0	0	0	0	0	0	0	0	0	0	0	0	0	0	0	0
P39620	GERQ_BACSU	Spore coat protein GerQ	181	isopeptide cross-linking via N6-(L-isoglutamyl)-L-lysine [GO:0018153]; sporulation resulting in formation of a cellular spore [GO:0030435]		spore wall [GO:0031160]	gerQ ywdL BSU37920 ipa-62r	0	0	0	0	0	0	0	0	0	0	0	0	0	0	0	0	0	0	0	0	0	0	0	0	0	0	0	0	0	0	0	0	0	0	0	0	0	0	0	0	0	0
Q7WY67	GERT_BACSU	Spore germination protein GerT	157			spore wall [GO:0031160]	gerT yozR BSU19490	0	0	0	0	0	0	0	0	0	0	0	0	0	0	0	0	0	0	0	0	0	0	0	0	0	0	0	0	0	0	0	0	0	0	0	0	0	0	0	0	0	0
P46917	GGAA_BACSU	Minor teichoic acid biosynthesis protein GgaA	446	cell wall organization [GO:0071555]; teichoic acid biosynthetic process [GO:0019350]	transferase activity, transferring glycosyl groups [GO:0016757]		ggaA BSU35690	0	0	0	0	0	0	0	0	0	0	0	0	0	0	0	0	0	0	0	0	0	0	0	0	0	0	0	0	0	0	0	0	0	0	0	0	0	0	0	0	0	0
P46918	GGAB_BACSU	Minor teichoic acid biosynthesis protein GgaB	900	cell wall organization [GO:0071555]; teichoic acid biosynthetic process [GO:0019350]	CDP-glycerol glycerophosphotransferase activity [GO:0047355]; transferase activity, transferring glycosyl groups [GO:0016757]	membrane [GO:0016020]	ggaB BSU35680	0	0	0	0	0	0	0	0	0	0	0	0	0	0	0	0	0	0	0	0	0	0	0	0	0	0	0	0	0	0	0	0	0	0	0	0	0	0	0	0	0	0
P54422	GGT_BACSU	Gamma-glutamyltranspeptidase (EC 2.3.2.2) (Glutathione hydrolase) (EC 3.4.19.13) [Cleaved into: Gamma-glutamyltranspeptidase large chain; Gamma-glutamyltranspeptidase small chain]	587	glutathione biosynthetic process [GO:0006750]; glutathione catabolic process [GO:0006751]	gamma-glutamyltransferase activity [GO:0003840]; glutathione hydrolase activity [GO:0036374]	extracellular region [GO:0005576]	ggt BSU18410	0	0	0	0	0	0	0	0	0	0	0	0	0	0	0	0	0	0	0	0	0	0	0	0	0	0	0	0	0	0	0	0	0	0	0	0	0	0	0	0	0	0
P94535	GLCD_BACSU	Glycolate oxidase subunit GlcD	470		flavin adenine dinucleotide binding [GO:0050660]; glycolate oxidase activity [GO:0008891]	glycolate oxidase complex [GO:0009339]	glcD ysfC BSU28680	0	0	0	0	0	0	0	0	0	0	0	0	0	0	0	0	0	0	0	0	0	0	0	0	0	0	0	0	0	0	0	0	0	0	0	0	0	0	0	0	0	0
P94534	GLCF_BACSU	Probable glycolate oxidase iron-sulfur subunit	444	oxidation-reduction process [GO:0055114]	4 iron, 4 sulfur cluster binding [GO:0051539]; metal ion binding [GO:0046872]		glcF ysfD BSU28690	0	0	0	0	0	0	0	0	0	0	0	0	0	0	0	0	0	0	0	0	0	0	0	0	0	0	0	0	0	0	0	0	0	0	0	0	0	0	0	0	0	0
P54495	GLK_BACSU	Glucokinase (EC 2.7.1.2) (Glucose kinase)	321	glycolytic process [GO:0006096]	ATP binding [GO:0005524]; glucokinase activity [GO:0004340]	cytoplasm [GO:0005737]	glcK yqgR BSU24850	0	0	0	0	0	0	0	0	0	0	0	0	0	0	0	0	0	0	0	0	0	0	0	0	0	0	0	0	0	0	0	0	0	0	0	0	0	0	0	0	0	0
O07563	GLCP_BACSU	Glucose/mannose transporter GlcP (Glucose/mannose:H(+) symporter)	401	carbohydrate transport [GO:0008643]; transmembrane transport [GO:0055085]		integral component of membrane [GO:0016021]; plasma membrane [GO:0005886]	glcP glcT1 yhjI BSU10520	0	0	0	0	0	0	0	0	0	0	0	0	0	0	0	0	0	0	0	0	0	0	0	0	0	0	0	0	0	0	0	0	0	0	0	0	0	0	0	0	0	0
P94591	GLCR_BACSU	HTH-type transcriptional repressor GlcR	258	transcription, DNA-templated [GO:0006351]	DNA binding [GO:0003677]; transcription factor activity, sequence-specific DNA binding [GO:0003700]	intracellular [GO:0005622]	glcR ywpI BSU36300	0	0	0	0	0	0	0	0	0	0	0	0	0	0	3.88	0	0	0	0	0	0	0	0	0	0	0	0	0	0	0	0	0	0	0	0	0	0	0	0	0	0	0
O31691	GLCT_BACSU	PtsGHI operon antiterminator (RNA-binding antitermination protein GlcT)	281	positive regulation of transcription, DNA-templated [GO:0045893]; transcription, DNA-templated [GO:0006351]	RNA binding [GO:0003723]		glcT ykwA BSU13880	0	0	0	0	0	0	0	0	0	0	0	0	0	0	0	0	0	0	0	0	0	0	0	0	0	0	0	0	0	0	0	0	0	0	0	0	0	0	0	0	0	0
P40420	GLCU_BACSU	Glucose uptake protein GlcU	287	sporulation resulting in formation of a cellular spore [GO:0030435]	carbohydrate transmembrane transporter activity [GO:0015144]	integral component of membrane [GO:0016021]; plasma membrane [GO:0005886]	glcU ycxE BSU03920	0	0	0	0	0	0	0	0	0	0	0	0	0	0	0	0	0	0	0	0	0	0	0	0	0	0	0	0	0	0	0	0	0	0	0	0	0	0	0	0	0	0
P39125	GLGA_BACSU	Glycogen synthase (EC 2.4.1.21) (Starch [bacterial glycogen] synthase)	484	glycogen biosynthetic process [GO:0005978]	alpha-1,4-glucan synthase activity [GO:0033201]; glycogen (starch) synthase activity [GO:0004373]; starch synthase activity [GO:0009011]; transferase activity, transferring glycosyl groups [GO:0016757]		glgA BSU30950	0	0	0	0	0	0	0	0	0	0	0	0	0	0	0	0	0	0	0	0	0	0	0	0	0	0	0	0	0	0	0	0	0	0	0	0	0	0	0	0	0	0
P39118	GLGB_BACSU	1,4-alpha-glucan branching enzyme GlgB (EC 2.4.1.18) (1,4-alpha-D-glucan:1,4-alpha-D-glucan 6-glucosyl-transferase) (Alpha-(1->4)-glucan branching enzyme) (Glycogen branching enzyme) (BE)	627	glycogen biosynthetic process [GO:0005978]	1,4-alpha-glucan branching enzyme activity [GO:0003844]; cation binding [GO:0043169]; hydrolase activity, hydrolyzing O-glycosyl compounds [GO:0004553]		glgB BSU30980	0	0	0	0	0	0	0	0	0	0	0	0	0	0	0	0	0	0	0	0	0	0	0	0	0	0	0	0	0	0	0	0	0	0	0	0	0	0	0	0	0	0
P39122	GLGC_BACSU	Glucose-1-phosphate adenylyltransferase (EC 2.7.7.27) (ADP-glucose pyrophosphorylase) (ADPGlc PPase) (ADP-glucose synthase)	380	glycogen biosynthetic process [GO:0005978]	ATP binding [GO:0005524]; glucose-1-phosphate adenylyltransferase activity [GO:0008878]		glgC BSU30970	0	0	0	0	0	0	0	0	0	0	0	0	0	0	0	0	0	0	0	0	0	0	0	0	0	0	0	0	0	0	0	0	0	0	0	0	0	0	0	0	0	0
P39124	GLGD_BACSU	Glycogen biosynthesis protein GlgD	343	glycogen biosynthetic process [GO:0005978]	nucleotidyltransferase activity [GO:0016779]		glgD BSU30960	0	0	0	0	0	0	0	0	0	0	0	0	0	0	0	0	0	0	0	0	0	0	0	0	0	0	0	0	0	0	0	0	0	0	0	0	0	0	0	0	0	0
P39123	PHSG_BACSU	Glycogen phosphorylase (EC 2.4.1.1)	798	glycogen catabolic process [GO:0005980]	glycogen phosphorylase activity [GO:0008184]; pyridoxal phosphate binding [GO:0030170]	cytoplasm [GO:0005737]	glgP BSU30940	0	0	0	0	0	0	0	0	0	0	0	0	0	0	0	0	0	0	0	0	0	0	0	0	0	0	0	0	0	0	0	0	0	0	0	0	0	0	0	0	0	0
O34824	GLMM_BACSU	Phosphoglucosamine mutase (EC 5.4.2.10)	448	carbohydrate metabolic process [GO:0005975]	magnesium ion binding [GO:0000287]; phosphoglucosamine mutase activity [GO:0008966]		glmM ybbT BSU01770	0	0	0	0	0	0	0	0	0	0	0	0	0	0	0	0	0	0	0	0	0	0	0	0	0	0	0	0	0	0	0	0	0	0	0	0	0	0	0	0	0	0
P0CI73	GLMS_BACSU	Glutamine--fructose-6-phosphate aminotransferase [isomerizing] (EC 2.6.1.16) (D-fructose-6-phosphate amidotransferase) (GFAT) (Glucosamine-6-phosphate synthase) (Hexosephosphate aminotransferase) (L-glutamine--D-fructose-6-phosphate amidotransferase)	600	carbohydrate derivative biosynthetic process [GO:1901137]; glutamine metabolic process [GO:0006541]	carbohydrate derivative binding [GO:0097367]; glutamine-fructose-6-phosphate transaminase (isomerizing) activity [GO:0004360]	cytoplasm [GO:0005737]	glmS gcaA ybxD BSU01780	0	0	0	0	0	0	0	0	0	0	0	0	0	0	0	0	0	0	0	0	0	0	0	0	0	0	0	0	0	0	0	0	0	0	0	0	0	0	0	0	0	0
P14192	GLMU_BACSU	Bifunctional protein GlmU [Includes: UDP-N-acetylglucosamine pyrophosphorylase (EC 2.7.7.23) (N-acetylglucosamine-1-phosphate uridyltransferase); Glucosamine-1-phosphate N-acetyltransferase (EC 2.3.1.157)]	456	cell morphogenesis [GO:0000902]; cell wall organization [GO:0071555]; lipid A biosynthetic process [GO:0009245]; lipopolysaccharide biosynthetic process [GO:0009103]; peptidoglycan biosynthetic process [GO:0009252]; regulation of cell shape [GO:0008360]; UDP-N-acetylglucosamine biosynthetic process [GO:0006048]	glucosamine-1-phosphate N-acetyltransferase activity [GO:0019134]; magnesium ion binding [GO:0000287]; UDP-N-acetylglucosamine diphosphorylase activity [GO:0003977]	cytoplasm [GO:0005737]	glmU gcaD tms tms-26 BSU00500	0	0	0	0	0	0	0	7.7	0	0	0	0	0	0	0	0	0	0	0	0	0	0	0	0	0	0	0	0	0	0	0	0	0	0	0	0	0	0	0	0	0	0
P12425	GLNA_BACSU	Glutamine synthetase (EC 6.3.1.2) (Glutamate--ammonia ligase)	444	cellular response to nitrogen levels [GO:0043562]; glutamine biosynthetic process [GO:0006542]; negative regulation of core promoter binding [GO:1904797]; negative regulation of transcription, DNA-templated [GO:0045892]; nitrogen catabolite repression of transcription [GO:0090295]; nitrogen fixation [GO:0009399]	ATP binding [GO:0005524]; glutamate-ammonia ligase activity [GO:0004356]; glutamine binding [GO:0070406]; metal ion binding [GO:0046872]; transcription factor binding [GO:0008134]	cytoplasm [GO:0005737]	glnA BSU17460	0	0	0	0	0	0	0	0	0	0	0	0	0	0	0	0	0	0	3.1	0	0	0	0	0	0	0	0	0	0	0	0	0	0	0	0	0	0	0	16.5	0	0	0
O34563	GLNH_BACSU	ABC transporter glutamine-binding protein GlnH	273	amino acid transport [GO:0006865]	ionotropic glutamate receptor activity [GO:0004970]	plasma membrane [GO:0005886]	glnH BSU27440	0	0	0	0	0	0	0	0	0	0	0	0	0	0	0	0	0	0	0	0	0	0	0	0	0	0	0	0	0	0	0	0	0	0	0	0	0	0	0	0	0	0
P40758	GLNK_BACSU	Sensor histidine kinase GlnK (EC 2.7.13.3)	410	phosphorelay signal transduction system [GO:0000160]	ATP binding [GO:0005524]; protein histidine kinase activity [GO:0004673]	integral component of membrane [GO:0016021]; intracellular [GO:0005622]; plasma membrane [GO:0005886]	glnK ycbA yzgA BSU02440	0	0	0	0	0	0	0	0	0	0	0	0	0	0	0	0	0	0	0	0	0	0	0	0	0	0	0	0	0	0	0	0	0	0	0	0	0	0	0	0	0	0
P40759	GLNL_BACSU	Transcriptional regulatory protein GlnL	314	phosphorelay signal transduction system [GO:0000160]; regulation of transcription, DNA-templated [GO:0006355]; transcription, DNA-templated [GO:0006351]	DNA binding [GO:0003677]	cytoplasm [GO:0005737]	glnL ycbB yzgB BSU02450	0	0	0	0	0	0	0	0	0	0	0	0	0	0	0	0	0	0	0	0	0	0	0	0	0	0	0	0	0	0	0	0	0	0	0	0	0	0	0	0	0	0
O34671	GLNM_BACSU	Probable glutamine ABC transporter permease protein GlnM	216		amino acid transmembrane transporter activity [GO:0015171]	integral component of membrane [GO:0016021]; plasma membrane [GO:0005886]	glnM BSU27450	0	0	0	0	0	0	0	0	0	0	0	0	0	0	0	0	0	0	0	0	0	0	0	0	0	0	0	0	0	0	0	0	0	0	0	0	0	0	0	0	0	0
O34606	GLNP_BACSU	Probable glutamine ABC transporter permease protein GlnP	218		amino acid transmembrane transporter activity [GO:0015171]	integral component of membrane [GO:0016021]; plasma membrane [GO:0005886]	glnP BSU27460	0	0	0	0	0	0	0	0	0	0	0	0	0	0	0	0	0	0	0	0	0	0	0	0	0	0	0	0	0	0	0	0	0	0	0	0	0	0	0	0	0	0
O34677	GLNQ_BACSU	Glutamine transport ATP-binding protein GlnQ (EC 3.6.3.-)	242		amino acid-transporting ATPase activity [GO:0015424]; ATP binding [GO:0005524]	plasma membrane [GO:0005886]	glnQ BSU27430	0	0	0	0	0	0	0	0	0	0	0	0	0	0	0	0	0	0	0	0	0	0	0	0	0	0	0	0	0	0	0	0	0	0	0	0	0	0	0	0	0	0
P37582	GLNR_BACSU	HTH-type transcriptional regulator GlnR	135	regulation of transcription, DNA-templated [GO:0006355]; transcription, DNA-templated [GO:0006351]	DNA binding [GO:0003677]		glnR BSU17450	0	0	0	0	0	0	0	0	0	0	0	0	0	0	0	0	0	0	0	0	0	0	0	0	0	0	0	0	0	0	0	0	0	0	0	0	0	0	0	0	0	0
O31464	GLNT_BACSU	Probable sodium/glutamine symporter GlnT	478		alanine:sodium symporter activity [GO:0015655]	integral component of membrane [GO:0016021]; plasma membrane [GO:0005886]	glnT ybgH BSU02420	0	0	0	0	0	0	0	0	0	0	0	0	0	0	0	0	0	0	0	0	0	0	0	0	0	0	0	0	0	0	0	0	0	0	0	0	0	0	0	0	0	0
P18158	GLPD_BACSU	Aerobic glycerol-3-phosphate dehydrogenase (EC 1.1.5.3)	555	glycerol-3-phosphate metabolic process [GO:0006072]; glycerol catabolic process [GO:0019563]	sn-glycerol-3-phosphate:ubiquinone-8 oxidoreductase activity [GO:0052591]	glycerol-3-phosphate dehydrogenase complex [GO:0009331]	glpD BSU09300	0	0	0	0	0	0	0	0	0	0	0	0	0	0	0	0	0	0	0	0	0	0	0	0	0	0	0	0	0	0	0	0	0	0	0	0	0	0	0	0	0	0
P18156	GLPF_BACSU	Glycerol uptake facilitator protein	274	glycerol metabolic process [GO:0006071]	transporter activity [GO:0005215]	integral component of membrane [GO:0016021]; plasma membrane [GO:0005886]	glpF BSU09280	0	0	0	0	0	0	0	0	0	0	0	0	0	0	0	0	0	0	0	0	0	0	0	0	0	0	0	0	0	0	0	0	0	0	0	0	0	0	0	0	0	0
P18157	GLPK_BACSU	Glycerol kinase (EC 2.7.1.30) (ATP:glycerol 3-phosphotransferase) (Glycerokinase) (GK)	496	glycerol-3-phosphate metabolic process [GO:0006072]; glycerol catabolic process [GO:0019563]; glycerol metabolic process [GO:0006071]	ATP binding [GO:0005524]; glycerol kinase activity [GO:0004370]		glpK BSU09290	0	0	0	0	0	0	0	0	0	0	0	0	0	0	0	0	0	0	0	0	0	0	0	0	0	0	0	2.5	0	0	0	0	0	0	0	0	0	0	0	0	0	0
P30300	GLPP_BACSU	Glycerol uptake operon antiterminator regulatory protein	192	cellular response to glucose stimulus [GO:0071333]; glycerol metabolic process [GO:0006071]; negative regulation of DNA-templated transcription, termination [GO:0060567]; positive regulation of transcription, DNA-templated [GO:0045893]; response to antibiotic [GO:0046677]; response to biotic stimulus [GO:0009607]; transcription, DNA-templated [GO:0006351]; transcription antitermination [GO:003156…	RNA binding [GO:0003723]; transcription antitermination factor activity, RNA binding [GO:0001072]	cell [GO:0005623]	glpP glpP1 BSU09270	0	0	0	0	0	0	0	0	0	0	0	0	0	0	0	0	0	0	0	0	0	0	0	0	0	0	0	0	0	0	0	0	0	0	0	0	0	0	0	0	0	0
P37965	GLPQ_BACSU	Glycerophosphoryl diester phosphodiesterase (Glycerophosphodiester phosphodiesterase) (EC 3.1.4.46)	293	glycerol metabolic process [GO:0006071]; lipid metabolic process [GO:0006629]	glycerophosphodiester phosphodiesterase activity [GO:0008889]; metal ion binding [GO:0046872]		glpQ ybeD BSU02130	0	0	0	0	0	0	0	0	0	0	0	0	0	0	0	0	0	0	0	0	0	0	0	0	0	0	0	0	0	0	0	0	0	0	0	0	0	0	0	0	0	0
P37948	GLPT_BACSU	Glycerol-3-phosphate transporter (G-3-P transporter) (G-3-P permease)	444	glycerol metabolic process [GO:0006071]	glycerol-3-phosphate transmembrane transporter activity [GO:0015169]	integral component of membrane [GO:0016021]; plasma membrane [GO:0005886]	glpT ybeE BSU02140	0	0	0	0	0	0	0	0	0	0	0	0	0	0	0	0	0	0	0	0	0	0	0	0	0	0	0	0	0	0	0	0	0	0	0	0	0	0	0	0	0	0
Q03224	GLPX_BACSU	Fructose-1,6-bisphosphatase class 2 (FBPase class 2) (EC 3.1.3.11) (D-fructose-1,6-bisphosphate 1-phosphohydrolase class 2)	321	fructose 1,6-bisphosphate metabolic process [GO:0030388]; gluconeogenesis [GO:0006094]; glycerol metabolic process [GO:0006071]	fructose 1,6-bisphosphate 1-phosphatase activity [GO:0042132]; metal ion binding [GO:0046872]	cytosol [GO:0005829]	glpX ywjI BSU37090	0	0	0	0	0	0	0	0	0	0	0	0	0	0	0	0	0	0	0	0	0	0	0	0	0	2.8	6.4	0	0	0	0	0	0	0	0	0	0	0	0	0	0	0
O31465	GLSA1_BACSU	Glutaminase 1 (EC 3.5.1.2)	327	glutamate biosynthetic process [GO:0006537]; glutamine catabolic process [GO:0006543]	glutaminase activity [GO:0004359]		glsA1 glsA ybgJ BSU02430	0	0	0	0	0	0	0	0	0	0	0	0	0	0	0	0	0	0	0	0	0	0	0	0	0	0	0	0	0	0	0	0	0	0	0	0	0	0	0	0	0	0
O07637	GLSA2_BACSU	Glutaminase 2 (EC 3.5.1.2)	309	glutamate biosynthetic process [GO:0006537]; glutamine catabolic process [GO:0006543]	glutaminase activity [GO:0004359]		glsA2 ylaM BSU14830	0	0	0	0	0	0	0	0	0	0	0	0	0	0	0	0	0	0	0	0	0	0	0	0	0	0	0	0	0	0	0	0	0	0	0	0	0	0	0	0	0	0
P39812	GLTA_BACSU	Glutamate synthase [NADPH] large chain (EC 1.4.1.13) (NADPH-GOGAT)	1520	ammonia assimilation cycle [GO:0019676]; glutamate biosynthetic process [GO:0006537]; L-glutamate biosynthetic process [GO:0097054]	3 iron, 4 sulfur cluster binding [GO:0051538]; glutamate synthase (NADPH) activity [GO:0004355]; glutamate synthase activity [GO:0015930]; metal ion binding [GO:0046872]	cytoplasm [GO:0005737]	gltA BSU18450	0	0	0	0	0	0	0	0	0	0	0	0	0	0	0	0	0	0	0	0	0	0	0	0	0	0	0	0	0	0	0	0	0	0	0	0	0	0	0	0	0	0
O34399	GLTB_BACSU	Glutamate synthase [NADPH] small chain (EC 1.4.1.13) (NADPH-GOGAT)	493	L-glutamate biosynthetic process [GO:0097054]	glutamate synthase (NADPH) activity [GO:0004355]; iron-sulfur cluster binding [GO:0051536]		gltB BSU18440	0	0	0	0	0	0	0	0	0	0	0	0	0	0	0	0	0	0	0	0	0	0	0	0	0	0	0	0	0	0	0	0	0	0	0	0	0	0	0	0	0	0
P20668	GLTC_BACSU	HTH-type transcriptional regulator GltC	300	glutamate biosynthetic process [GO:0006537]; regulation of transcription, DNA-templated [GO:0006355]; transcription, DNA-templated [GO:0006351]	DNA binding [GO:0003677]; transcription factor activity, sequence-specific DNA binding [GO:0003700]		gltC BSU18460	0	0	0	0	0	0	0	0	0	0	0	0	0	0	0	0	0	0	0	0	0	0	0	0	0	0	0	0	0	0	0	0	0	0	0	0	0	0	0	0	0	0
P39817	GLTP_BACSU	Proton glutamate symport protein (Glutamate-aspartate carrier protein)	414	aspartate transport [GO:0015810]; L-glutamate transport [GO:0015813]	symporter activity [GO:0015293]	integral component of membrane [GO:0016021]; plasma membrane [GO:0005886]	gltP BSU02340	0	0	0	0	0	0	0	0	0	0	0	0	0	0	0	0	0	0	0	0	0	0	0	0	0	0	0	0	0	0	0	0	0	0	0	0	0	0	0	0	0	0
P94501	GLTR_BACSU	HTH-type transcriptional regulator GltR	296	glutamate biosynthetic process [GO:0006537]; transcription, DNA-templated [GO:0006351]	DNA binding [GO:0003677]; transcription factor activity, sequence-specific DNA binding [GO:0003700]		gltR yrdL BSU26670	0	0	0	0	0	0	0	0	0	0	0	0	0	0	0	0	0	0	0	0	0	0	0	0	0	0	0	0	0	0	0	0	0	0	0	0	0	0	0	0	0	0
O07605	GLTT_BACSU	Proton/sodium-glutamate symport protein (Glutamate-aspartate carrier protein)	429	aspartate transport [GO:0015810]; L-glutamate transport [GO:0015813]	symporter activity [GO:0015293]	integral component of membrane [GO:0016021]; plasma membrane [GO:0005886]	gltT yhfG BSU10220	0	0	0	0	0	0	0	0	0	0	0	0	0	0	0	0	0	0	0	0	0	0	0	0	0	0	0	0	0	0	0	0	0	0	0	0	0	0	0	0	0	0
P22250	SYE_BACSU	Glutamate--tRNA ligase (EC 6.1.1.17) (Glutamyl-tRNA synthetase) (GluRS)	483	glutamyl-tRNA aminoacylation [GO:0006424]	ATP binding [GO:0005524]; glutamate-tRNA ligase activity [GO:0004818]; tRNA binding [GO:0000049]; zinc ion binding [GO:0008270]	cytoplasm [GO:0005737]	gltX BSU00920	0	0	0	0	0	0	0	0	0	0	0	0	0	0	0	0	0	0	0	0	0	0	0	0	0	4.9	0	0	0	0	0	0	0	0	0	0	0	0	0	0	0	0
P54493	GLUP_BACSU	Rhomboid protease GluP (EC 3.4.21.105) (Intramembrane serine protease)	507		serine-type endopeptidase activity [GO:0004252]	integral component of membrane [GO:0016021]; plasma membrane [GO:0005886]	gluP yqgP BSU24870	0	0	0	0	0	0	0	0	0	0	0	0	0	0	0	0	0	0	0	0	0	0	0	0	0	0	0	0	0	0	0	0	0	0	0	0	0	0	0	0	0	0
P54716	GLVA_BACSU	Maltose-6'-phosphate glucosidase (EC 3.2.1.122) (6-phospho-alpha-D-glucosidase) (6-phosphoryl-O-alpha-D-glucopyranosyl:phosphoglucohydrolase)	449	carbohydrate metabolic process [GO:0005975]	maltose-6'-phosphate glucosidase activity [GO:0050081]; metal ion binding [GO:0046872]; oxidoreductase activity, acting on the CH-OH group of donors, NAD or NADP as acceptor [GO:0016616]		glvA glv-1 glvG malA BSU08180	0	0	0	0	0	0	0	0	0	0	0	0	0	0	0	0	0	0	3.4	0	0	0	0	0	0	0	0	0	0	0	0	0	0	0	0	0	0	0	3.4	0	0	0
P54717	GLVR_BACSU	HTH-type transcriptional regulator GlvR (Glv operon regulatory protein)	254	carbohydrate derivative metabolic process [GO:1901135]; regulation of transcription, DNA-templated [GO:0006355]; transcription, DNA-templated [GO:0006351]	carbohydrate derivative binding [GO:0097367]; DNA binding [GO:0003677]; transcription factor activity, sequence-specific DNA binding [GO:0003700]	cytosol [GO:0005829]	glvR yfiA BSU08190	0	0	0	0	0	0	0	0	0	0	0	0	0	0	0	0	0	0	0	0	0	0	0	0	0	0	0	0	0	0	0	0	0	0	0	0	0	0	0	0	0	0
P42100	GLXK_BACSU	Glycerate kinase (EC 2.7.1.31)	382	organic acid phosphorylation [GO:0031388]	ATP binding [GO:0005524]; glycerate kinase activity [GO:0008887]		glxK yxaA BSU40040 S14A	0	0	0	0	0	0	0	0	0	0	0	0	0	0	0	0	0	0	0	0	0	0	0	0	0	0	0	0	0	0	0	0	0	0	0	0	0	0	0	0	0	0
P39148	GLYA_BACSU	Serine hydroxymethyltransferase (SHMT) (Serine methylase) (EC 2.1.2.1)	415	glycine biosynthetic process [GO:0006545]; L-serine metabolic process [GO:0006563]; tetrahydrofolate interconversion [GO:0035999]	glycine hydroxymethyltransferase activity [GO:0004372]; pyridoxal phosphate binding [GO:0030170]	cytoplasm [GO:0005737]	glyA glyC BSU36900 ipc-34d	0	0	0	0	0	0	0	0	0	0	0	0	0	0	0	0	0	0	0	0	0	0	0	0	0	0	0	0	0	0	0	0	0	0	0	0	0	0	0	0	0	0
P54380	SYGA_BACSU	Glycine--tRNA ligase alpha subunit (EC 6.1.1.14) (Glycyl-tRNA synthetase alpha subunit) (GlyRS)	295	glycyl-tRNA aminoacylation [GO:0006426]	ATP binding [GO:0005524]; glycine-tRNA ligase activity [GO:0004820]	cytoplasm [GO:0005737]	glyQ yqfJ BSU25270	0	0	0	0	0	0	0	0	0	0	0	0	0	0	0	0	0	0	0	0	0	0	0	0	0	0	0	0	0	0	0	0	0	0	0	0	0	0	0	0	0	0
P54381	SYGB_BACSU	Glycine--tRNA ligase beta subunit (EC 6.1.1.14) (Glycyl-tRNA synthetase beta subunit) (GlyRS)	679	glycyl-tRNA aminoacylation [GO:0006426]	ATP binding [GO:0005524]; glycine-tRNA ligase activity [GO:0004820]	cytoplasm [GO:0005737]	glyS yqfK BSU25260	0	0	0	0	0	0	0	0	0	0	0	0	0	0	0	0	0	0	0	0	0	0	0	0	0	0	0	0	0	0	0	0	0	0	0	0	0	0	0	0	0	0
O34328	KGUA_BACSU	Guanylate kinase (EC 2.7.4.8) (GMP kinase)	204		ATP binding [GO:0005524]; guanylate kinase activity [GO:0004385]	cytosol [GO:0005829]	gmk yloD BSU15680	0	0	0	0	0	0	0	0	0	0	0	0	0	0	0	0	0	0	0	0	0	0	0	0	0	0	0	0	0	0	0	0	0	0	0	0	0	0	0	0	0	0
O05506	PTEA_BACSU	PTS system oligo-beta-mannoside-specific EIIA component (Glucomannan utilization protein A) (Oligo-beta-mannoside-specific phosphotransferase enzyme IIA component) (EC 2.7.1.205)	110	phosphoenolpyruvate-dependent sugar phosphotransferase system [GO:0009401]; polysaccharide transport [GO:0015774]	kinase activity [GO:0016301]	cytoplasm [GO:0005737]	gmuA ydhN BSU05820	0	0	0	0	0	0	0	0	0	0	0	0	0	0	0	0	0	0	0	0	0	0	0	0	0	0	0	0	0	0	0	0	0	0	0	0	0	0	0	0	0	0
O05505	PTEB_BACSU	PTS system oligo-beta-mannoside-specific EIIB component (Glucomannan utilization protein B) (Oligo-beta-mannoside-specific phosphotransferase enzyme IIB component) (EC 2.7.1.205)	103	phosphoenolpyruvate-dependent sugar phosphotransferase system [GO:0009401]; polysaccharide transport [GO:0015774]	kinase activity [GO:0016301]; protein-N(PI)-phosphohistidine-sugar phosphotransferase activity [GO:0008982]	cytoplasm [GO:0005737]	gmuB ydhM BSU05810	0	0	0	0	0	0	0	0	0	0	0	0	0	0	0	0	0	0	0	0	0	0	0	0	0	0	0	0	0	0	0	0	0	0	0	0	0	0	0	0	0	0
O05507	PTEC_BACSU	PTS system oligo-beta-mannoside-specific EIIC component (Glucomannan utilization protein C) (Oligo-beta-mannoside permease IIC component)	442	phosphoenolpyruvate-dependent sugar phosphotransferase system [GO:0009401]; polysaccharide transport [GO:0015774]	protein-N(PI)-phosphohistidine-sugar phosphotransferase activity [GO:0008982]	integral component of membrane [GO:0016021]; plasma membrane [GO:0005886]	gmuC ydhO BSU05830	0	0	0	0	0	0	0	0	0	0	0	0	0	0	0	0	0	0	0	0	0	0	0	0	0	0	0	0	0	0	0	0	0	0	0	0	0	0	0	0	0	0
O05508	GMUD_BACSU	6-phospho-beta-glucosidase GmuD (EC 3.2.1.86) (Aryl-phospho-beta-D-glucosidase BglD) (Glucomannan utilization protein D)	465	glycosyl compound metabolic process [GO:1901657]; polysaccharide catabolic process [GO:0000272]; single-organism carbohydrate catabolic process [GO:0044724]	6-phospho-beta-glucosidase activity [GO:0008706]; beta-glucosidase activity [GO:0008422]	cytosol [GO:0005829]	gmuD bglD ydhP BSU05840	0	0	0	0	0	0	0	0	0	0	0	0	0	0	0	0	0	0	0	0	0	0	0	0	0	0	0	0	0	0	0	0	0	0	0	0	0	0	0	0	0	0
O05510	SCRK_BACSU	Putative fructokinase (EC 2.7.1.4) (Glucomannan utilization protein E)	299	polysaccharide catabolic process [GO:0000272]	ATP binding [GO:0005524]; fructokinase activity [GO:0008865]; metal ion binding [GO:0046872]		gmuE ydhR BSU05860	0	0	0	0	0	0	0	0	0	0	0	0	0	0	0	0	0	0	0	0	0	0	0	0	0	0	0	0	0	0	0	0	0	0	0	0	0	0	0	0	0	0
O05511	MANA2_BACSU	Probable mannose-6-phosphate isomerase GmuF (EC 5.3.1.8) (Glucomannan utilization protein F) (Phosphohexomutase) (Phosphomannose isomerase) (PMI)	315	carbohydrate metabolic process [GO:0005975]	mannose-6-phosphate isomerase activity [GO:0004476]; zinc ion binding [GO:0008270]		gmuF ydhS BSU05870	0	0	0	0	0	0	0	0	0	0	0	0	0	0	0	0	0	0	0	0	0	0	0	0	0	0	0	0	0	0	0	0	0	0	0	0	0	0	0	0	0	0
O05512	MANB_BACSU	Mannan endo-1,4-beta-mannosidase (EC 3.2.1.78) (1,4-beta-D-mannan mannanohydrolase) (Beta-mannanase) (Glucomannan utilization protein G)	362	polysaccharide catabolic process [GO:0000272]; substituted mannan metabolic process [GO:0006080]	mannan endo-1,4-beta-mannosidase activity [GO:0016985]	extracellular region [GO:0005576]	gmuG ydhT BSU05880	0	0	0	0	0	0	0	0	0	0	0	0	0	0	0	0	0	0	0	0	0	0	0	0	0	0	0	0	0	0	0	0	0	0	0	0	0	0	0	0	0	0
O05509	GMUR_BACSU	HTH-type transcriptional regulator GmuR (Glucomannan utilization operon repressor) (Glucomannan utilization protein R)	237	transcription, DNA-templated [GO:0006351]	DNA binding [GO:0003677]; transcription factor activity, sequence-specific DNA binding [GO:0003700]	cytoplasm [GO:0005737]	gmuR ydhQ BSU05850	0	0	0	0	0	0	0	0	0	0	0	0	0	0	0	0	0	0	0	0	0	0	0	0	0	0	0	0	0	0	0	0	0	0	0	0	0	0	0	0	0	0
P80859	6PGD_BACSU	6-phosphogluconate dehydrogenase, NADP(+)-dependent, decarboxylating (EC 1.1.1.44) (GNTZII)	469	D-gluconate metabolic process [GO:0019521]; pentose-phosphate shunt [GO:0006098]	phosphogluconate dehydrogenase (decarboxylating) activity [GO:0004616]		gndA yqjI BSU23860	0	0	0	0	0	0	0	0	0	0	0	0	0	0	0	0	0	0	0	0	0	0	0	0	0	0	0	0	0	0	0	0	0	0	0	0	0	0	0	0	0	0
P12011	GNTK_BACSU	Gluconokinase (EC 2.7.1.12) (Gluconate kinase)	513	D-gluconate catabolic process [GO:0046177]	ATP binding [GO:0005524]; gluconokinase activity [GO:0046316]		gntK BSU40060	0	0	0	0	0	0	0	0	0	0	0	0	0	0	0	0	0	0	0	0	0	0	0	0	0	0	0	0	0	0	0	0	0	0	0	0	0	0	0	0	0	0
P12012	GNTP_BACSU	Gluconate permease	448	D-gluconate catabolic process [GO:0046177]	gluconate transmembrane transporter activity [GO:0015128]	integral component of plasma membrane [GO:0005887]	gntP BSU40070	0	0	0	0	0	0	0	0	0	0	0	0	0	0	0	0	0	0	0	0	0	0	0	0	0	0	0	0	0	0	0	0	0	0	0	0	0	0	0	0	0	0
P10585	GNTR_BACSU	Gluconate operon transcriptional repressor (P28 protein)	243	D-gluconate metabolic process [GO:0019521]; transcription, DNA-templated [GO:0006351]	DNA binding [GO:0003677]; transcription factor activity, sequence-specific DNA binding [GO:0003700]		gntR BSU40050	0	0	0	0	0	0	0	0	0	0	0	0	0	0	0	0	0	0	0	0	0	0	0	0	0	0	0	0	0	0	0	0	0	0	0	0	0	0	0	0	0	0
P12013	6PGDH_BACSU	6-phosphogluconate dehydrogenase, NAD(+)-dependent, decarboxylating (EC 1.1.1.343)	468	D-gluconate metabolic process [GO:0019521]; pentose-phosphate shunt [GO:0006098]	phosphogluconate dehydrogenase (decarboxylating) activity [GO:0004616]		gntZ BSU40080	0	0	0	0	0	0	0	0	0	0	0	0	0	0	0	0	0	0	0	0	0	0	0	0	0	0	0	0	0	0	0	0	0	0	0	0	0	0	0	0	0	0
P39773	GPMI_BACSU	2,3-bisphosphoglycerate-independent phosphoglycerate mutase (BPG-independent PGAM) (Phosphoglyceromutase) (iPGM) (EC 5.4.2.12) (Vegetative protein 107) (VEG107)	511	glucose catabolic process [GO:0006007]; glycolytic process [GO:0006096]; regulation of sporulation [GO:0043937]; sporulation resulting in formation of a cellular spore [GO:0030435]	2,3-bisphosphoglycerate-independent phosphoglycerate mutase activity [GO:0046537]; manganese ion binding [GO:0030145]	cytoplasm [GO:0005737]	gpmI pgm BSU33910	0	0	0	0	0	0	0	0	0	0	2.4	0	0	0	0	0	0	0	0	0	0	0	0	0	2.31	0	0	0	0	0	0	0	0	0	0	0	0	0	0	0	0	0
P22322	GPR_BACSU	Germination protease (EC 3.4.24.78) (GPR endopeptidase) (Germination proteinase) (Spore protease)	368	spore germination [GO:0009847]	peptidase activity [GO:0008233]		gpr BSU25540	0	0	0	0	0	0	0	0	0	0	0	0	0	0	0	0	0	0	0	0	0	0	0	0	0	0	0	0	0	0	0	0	0	0	0	0	0	0	0	0	0	0
P46919	GPDA_BACSU	Glycerol-3-phosphate dehydrogenase [NAD(P)+] (EC 1.1.1.94) (NAD(P)H-dependent dihydroxyacetone-phosphate reductase) (NAD(P)H-dependent glycerol-3-phosphate dehydrogenase)	345	carbohydrate metabolic process [GO:0005975]; glycerol-3-phosphate catabolic process [GO:0046168]; glycerophospholipid metabolic process [GO:0006650]; phospholipid biosynthetic process [GO:0008654]	glycerol-3-phosphate dehydrogenase [NAD(P)+] activity [GO:0047952]; glycerol-3-phosphate dehydrogenase [NAD+] activity [GO:0004367]; glycerol-3-phosphate dehydrogenase [NADP+] activity [GO:0036439]; NAD binding [GO:0051287]	glycerol-3-phosphate dehydrogenase complex [GO:0009331]	gpsA glyC BSU22830	0	0	0	0	0	0	0	0	0	0	0	0	0	0	0	0	0	0	0	0	0	0	0	0	0	0	0	0	0	0	0	0	0	0	0	0	0	0	0	0	0	0
P0CI74	GPSB_BACSU	Cell cycle protein GpsB (Guiding PBP1-shuttling protein)	98	cell cycle [GO:0007049]; cell division [GO:0051301]; regulation of cell shape [GO:0008360]		cytoplasm [GO:0005737]	gpsB ypsB BSU22180	0	0	0	0	0	0	0	0	0	0	0	0	0	0	0	0	0	0	0	0	0	0	0	0	0	0	0	0	0	0	0	0	0	0	0	0	0	0	0	0	0	0
P80240	GREA_BACSU	Transcription elongation factor GreA (General stress protein 20M) (GSP20M) (Transcript cleavage factor GreA)	157	regulation of DNA-templated transcription, elongation [GO:0032784]; transcription, DNA-templated [GO:0006351]	DNA binding [GO:0003677]; RNA polymerase binding [GO:0070063]		greA BSU27320	0	3.92	0	0	0	0	0	0	0	0	0	0	0	0	0	0	0	0	0	0	0	0	0	0	0	0	0	0	0	0	2.96	0	4	0	0	0	0	0	0	0	0	0
P28598	CH60_BACSU	60 kDa chaperonin (GroEL protein) (Protein Cpn60) (Stress protein H5)	544	'de novo' protein folding [GO:0006458]; chaperone-mediated protein folding [GO:0061077]; protein refolding [GO:0042026]	ATP binding [GO:0005524]; protein binding involved in protein folding [GO:0044183]; unfolded protein binding [GO:0051082]	GroEL-GroES complex [GO:1990220]	groL groEL mopA BSU06030	0	0	5.7	3.5	4.48	0	0	0	6.3	0	0	0	0	0	0	0	0	0	0	0	0	0	0	0	0	0	3.9	3.9	0	2.6	0	0	3.7	0	0	4.27	0	0	0	2.06	0	4.83
P28599	CH10_BACSU	10 kDa chaperonin (GroES protein) (Protein Cpn10)	94	chaperone mediated protein folding requiring cofactor [GO:0051085]; response to unfolded protein [GO:0006986]	ATP binding [GO:0005524]; chaperone binding [GO:0051087]; metal ion binding [GO:0046872]; unfolded protein binding [GO:0051082]	cytoplasm [GO:0005737]	groS groES mopB BSU06020	0	0	0	2.3	3.27	0	0	0	0	0	0	0	0	0	0	0	0	0	0	0	0	2.5	0	0	0	0	0	0	0	0	20	0	0	0	0	0	0	0	0	20	0	5.3
P15874	GRPE_BACSU	Protein GrpE (HSP-70 cofactor)	187	protein folding [GO:0006457]	adenyl-nucleotide exchange factor activity [GO:0000774]; chaperone binding [GO:0051087]; protein homodimerization activity [GO:0042803]; unfolded protein binding [GO:0051082]	cytoplasm [GO:0005737]	grpE BSU25480	0	2.54	0	2	0	0	0	6	0	0	0	0	0	0	0	0	0	0	0	0	0	0	0	4.57	0	0	0	0	0	20	0	0	0	0	0	0	0	0	0	0	2.9	0
P71084	GSAB_BACSU	Glutamate-1-semialdehyde 2,1-aminomutase 2 (GSA 2) (EC 5.4.3.8) (Glutamate-1-semialdehyde aminotransferase 2) (GSA-AT 2)	429	protoporphyrinogen IX biosynthetic process [GO:0006782]	glutamate-1-semialdehyde 2,1-aminomutase activity [GO:0042286]; pyridoxal phosphate binding [GO:0030170]; transaminase activity [GO:0008483]	cytoplasm [GO:0005737]	gsaB BSU08710	0	0	0	0	0	0	0	0	0	0	0	0	0	0	0	0	0	0	0	0	0	0	0	0	0	0	0	0	0	0	0	0	0	0	0	0	0	0	0	0	0	0
P26907	GSIB_BACSU	Glucose starvation-inducible protein B (General stress protein B)	123				gsiB BSU04400	0	0	0	0	0	0	10.34	0	0	0	0	0	0	0	0	3.09	0	0	0	5.72	0	0	0	0	0	0	8.4	5.1	0	0	0	0	0	0	0	0	0	0	0	0	0	13.7
P25148	GSPA_BACSU	General stress protein A	286	polysaccharide biosynthetic process [GO:0000271]	transferase activity, transferring glycosyl groups [GO:0016757]		gspA ywaG BSU38430 ipa-12d	0	0	0	20	0	0	0	0	0	0	0	0	0	0	0	0	0	0	0	0	0	0	0	0	4.46	0	0	0	0	20	0	0	0	0	0	0	0	0	0	0	0	0
Q05852	GTAB_BACSU	UTP--glucose-1-phosphate uridylyltransferase (EC 2.7.7.9) (Alpha-D-glucosyl-1-phosphate uridylyltransferase) (General stress protein 33) (GSP33) (UDP-glucose pyrophosphorylase) (UDPGP) (Uridine diphosphoglucose pyrophosphorylase)	292	enterobacterial common antigen biosynthetic process [GO:0009246]; UDP-glucose metabolic process [GO:0006011]	UTP:glucose-1-phosphate uridylyltransferase activity [GO:0003983]		gtaB BSU35670	0	51.04	0	0	0	0	0	0	0	0	0	0	0	0	0	0	0	0	0	0	0	0	0	0	2.76	0	3.2	0	0	3.7	0	0	0	0	0	0	0	0	0	0	0	11.6
P29727	GUAA_BACSU	GMP synthase [glutamine-hydrolyzing] (EC 6.3.5.2) (GMP synthetase) (Glutamine amidotransferase)	513	glutamine metabolic process [GO:0006541]; GMP biosynthetic process [GO:0006177]	ATP binding [GO:0005524]; GMP synthase (glutamine-hydrolyzing) activity [GO:0003922]; GMP synthase activity [GO:0003921]; pyrophosphatase activity [GO:0016462]		guaA BSU06360	0	0	0	0	0	0	0	0	0	0	0	0	0	0	0	0	0	0	0	0	0	0	0	0	0	5.4	0	0	0	0	0	0	0	0	0	0	0	0	0	0	0	0
P21879	IMDH_BACSU	Inosine-5'-monophosphate dehydrogenase (IMP dehydrogenase) (IMPD) (IMPDH) (EC 1.1.1.205) (Superoxide-inducible protein 12) (SOI12)	488	GMP biosynthetic process [GO:0006177]; GTP biosynthetic process [GO:0006183]	IMP dehydrogenase activity [GO:0003938]; metal ion binding [GO:0046872]	cytoplasm [GO:0005737]	guaB gnaB BSU00090	0	0	0	0	0	0	0	0	0	0	0	0	0	0	0	0	0	0	0	0	0	0	0	0	0	0	0	0	0	0	0	0	0	0	0	0	0	0	0	0	0	0
O05269	GUAC_BACSU	GMP reductase (EC 1.7.1.7) (Guanosine 5'-monophosphate oxidoreductase) (Guanosine monophosphate reductase)	326	purine nucleotide metabolic process [GO:0006163]	GMP reductase activity [GO:0003920]	GMP reductase complex [GO:1902560]	guaC yumD BSU32130	0	0	0	0	0	0	0	0	0	0	0	0	0	0	0	0	0	0	0	0	0	0	0	0	0	0	0	0	0	0	0	0	0	0	0	0	0	0	0	0	21.5	0
O34598	GUAD_BACSU	Guanine deaminase (GDEase) (Guanase) (Guanine aminase) (EC 3.5.4.3) (Guanine aminohydrolase) (GAH)	156	guanine catabolic process [GO:0006147]	guanine deaminase activity [GO:0008892]; zinc ion binding [GO:0008270]		guaD gde BSU13170	0	0	0	0	0	0	0	0	0	0	0	0	0	0	0	0	0	0	0	0	0	0	0	0	0	0	0	0	0	0	0	0	0	0	0	0	0	0	0	0	0	0
P50735	GUDB_BACSU	Cryptic catabolic NAD-specific glutamate dehydrogenase GudB (NAD-GDH) (EC 1.4.1.2)	427	cellular amino acid metabolic process [GO:0006520]; oxidation-reduction process [GO:0055114]	glutamate dehydrogenase (NAD+) activity [GO:0004352]		gudB ypcA BSU22960	0	0	0	0	0	0	0	0	0	0	0	0	0	0	0	0	0	0	0	0	0	0	0	0	0	0	0	0	0	0	0	0	0	0	0	0	0	0	0	0	0	0
P42238	GUDD_BACSU	Probable glucarate dehydratase (GDH) (GlucD) (EC 4.2.1.40)	455	D-glucarate catabolic process [GO:0042838]	glucarate dehydratase activity [GO:0008872]; magnesium ion binding [GO:0000287]		gudD ycbF BSU02490	0	0	0	0	0	0	0	0	0	0	0	0	0	0	0	0	0	0	0	0	0	0	0	0	0	0	0	0	0	0	0	0	0	0	0	0	0	0	0	0	0	0
P42237	GUDP_BACSU	Probable glucarate transporter (D-glucarate permease)	455	anion transport [GO:0006820]; transmembrane transport [GO:0055085]	transmembrane transporter activity [GO:0022857]	integral component of membrane [GO:0016021]; plasma membrane [GO:0005886]	gudP ycbE BSU02480	0	0	0	0	0	0	0	0	0	0	0	0	0	0	0	0	0	0	0	0	0	0	0	0	0	0	0	0	0	0	0	0	0	0	0	0	0	0	0	0	0	0
O34368	GUTA_BACSU	Probable glucitol transport protein GutA	463	carbohydrate transport [GO:0008643]; sodium ion transport [GO:0006814]	symporter activity [GO:0015293]	integral component of membrane [GO:0016021]; plasma membrane [GO:0005886]	gutA ydjD BSU06160	0	0	0	0	0	0	0	0	0	0	0	0	0	0	0	0	0	0	0	0	0	0	0	0	0	0	0	0	0	0	0	0	0	0	0	0	0	0	0	0	0	0
Q06004	DHSO_BACSU	Sorbitol dehydrogenase (EC 1.1.1.14) (Glucitol dehydrogenase) (L-iditol 2-dehydrogenase)	353		L-iditol 2-dehydrogenase activity [GO:0003939]; zinc ion binding [GO:0008270]		gutB BSU06150	0	0	0	0	0	0	0	0	0	0	0	0	0	0	0	0	0	0	0	0	0	0	0	0	0	0	0	0	0	0	0	0	0	0	0	0	0	0	0	0	0	0
P39143	GUTR_BACSU	Transcription activator GutR	829	positive regulation of transcription, DNA-templated [GO:0045893]; transcription, DNA-templated [GO:0006351]	ADP binding [GO:0043531]; ATP binding [GO:0005524]; DNA binding [GO:0003677]		gutR BSU06140	0	0	0	0	0	0	0	0	0	0	0	0	0	0	0	0	0	0	0	0	0	0	0	0	0	0	0	0	0	0	0	0	0	0	0	0	0	0	0	0	0	0
P05653	GYRA_BACSU	DNA gyrase subunit A (EC 5.99.1.3)	821	DNA topological change [GO:0006265]	ATP binding [GO:0005524]; DNA binding [GO:0003677]; DNA topoisomerase type II (ATP-hydrolyzing) activity [GO:0003918]	chromosome [GO:0005694]; cytoplasm [GO:0005737]	gyrA cafB nalA BSU00070	0	0	0	20	0	0	0	0	0	0	0	0	0	0	0	0	0	0	7.9	0	0	0	0	0	0	0	0	0	0	20	0	0	0	0	0	0	0	0	0	0	0	0
P05652	GYRB_BACSU	DNA gyrase subunit B (EC 5.99.1.3)	638	chromosome segregation [GO:0007059]; DNA topological change [GO:0006265]	ATP binding [GO:0005524]; DNA binding [GO:0003677]; DNA topoisomerase type II (ATP-hydrolyzing) activity [GO:0003918]; metal ion binding [GO:0046872]	chromosome [GO:0005694]; cytoplasm [GO:0005737]; DNA topoisomerase complex (ATP-hydrolyzing) [GO:0009330]; nucleoid [GO:0009295]	gyrB novA BSU00060	0	0	0	20	0	0	0	0	0	0	0	0	0	0	0	0	0	0	0	0	0	0	0	0	0	0	0	0	0	20	0	0	0	0	0	0	0	0	0	0	0	0
P02968	FLA_BACSU	Flagellin	304	bacterial-type flagellum-dependent cell motility [GO:0071973]	structural molecule activity [GO:0005198]	bacterial-type flagellum filament [GO:0009420]; cell wall [GO:0005618]; extracellular region [GO:0005576]	hag BSU35360	0	0	0	0	3.28	0	0	0	3.63	3.87	0	2.75	4.16	4.82	4.26	0	0	3.24	0	0	0	0	0	0	0	0	0	0	0	0	2.55	0	0	0	0	0	0	0	0	0	0	0
O32215	HELD_BACSU	Helicase IV (EC 3.6.4.12)	774		ATP binding [GO:0005524]; ATP-dependent DNA helicase activity [GO:0004003]; DNA binding [GO:0003677]	cytoplasm [GO:0005737]	helD yvgS BSU33450	0	0	0	0	0	0	0	0	0	0	0	0	0	0	0	0	0	0	0	0	0	0	0	0	0	0	0	0	0	0	0	0	0	0	0	0	0	0	0	0	0	0
P16618	HEM1_BACSU	Glutamyl-tRNA reductase (GluTR) (EC 1.2.1.70)	455	protoporphyrinogen IX biosynthetic process [GO:0006782]	glutamyl-tRNA reductase activity [GO:0008883]; NADP binding [GO:0050661]		hemA BSU28170	0	0	0	0	0	0	0	0	0	0	0	0	0	0	0	0	0	0	0	0	0	0	0	0	0	0	0	0	0	0	0	0	0	0	0	0	0	0	0	0	0	0
O07621	HEMAT_BACSU	Heme-based aerotactic transducer HemAT	432	aerotaxis [GO:0009454]; signal transduction [GO:0007165]	heme binding [GO:0020037]; metal ion binding [GO:0046872]; signal transducer activity [GO:0004871]	membrane [GO:0016020]	hemAT yhfV BSU10380	0	0	0	0	0	0	0	0	0	0	0	0	0	3.06	0	0	0	0	0	0	0	0	0	0	0	0	0	0	0	0	0	0	0	0	0	0	0	0	0	0	0	0
P30950	HEM2_BACSU	Delta-aminolevulinic acid dehydratase (ALAD) (ALADH) (EC 4.2.1.24) (Porphobilinogen synthase)	324	heme biosynthetic process [GO:0006783]; protoporphyrinogen IX biosynthetic process [GO:0006782]	porphobilinogen synthase activity [GO:0004655]; zinc ion binding [GO:0008270]	cytosol [GO:0005829]	hemB BSU28130	0	0	0	0	0	0	0	0	0	0	0	0	0	0	0	0	0	0	0	0	0	0	0	0	0	0	0	0	0	0	0	0	0	0	0	0	0	0	0	0	0	0
P16616	HEM3_BACSU	Porphobilinogen deaminase (PBG) (EC 2.5.1.61) (Hydroxymethylbilane synthase) (HMBS) (Pre-uroporphyrinogen synthase)	314	heme biosynthetic process [GO:0006783]; peptidyl-pyrromethane cofactor linkage [GO:0018160]; protoporphyrinogen IX biosynthetic process [GO:0006782]	hydroxymethylbilane synthase activity [GO:0004418]	cytoplasm [GO:0005737]	hemC BSU28150	0	0	0	0	0	0	0	0	0	0	0	0	0	0	0	0	0	0	0	0	0	0	0	0	0	0	0	0	0	0	0	0	0	0	0	0	0	0	0	0	0	0
P21248	HEM4_BACSU	Uroporphyrinogen-III synthase (UROS) (EC 4.2.1.75) (Hydroxymethylbilane hydrolyase [cyclizing]) (Uroporphyrinogen-III cosynthase)	262	protoporphyrinogen IX biosynthetic process [GO:0006782]	uroporphyrinogen-III synthase activity [GO:0004852]		hemD BSU28140	0	0	0	0	0	0	0	0	0	0	0	0	0	0	0	0	0	0	0	0	0	0	0	0	0	0	0	0	0	0	0	0	0	0	0	0	0	0	0	0	0	0
P32395	DCUP_BACSU	Uroporphyrinogen decarboxylase (UPD) (URO-D) (EC 4.1.1.37)	353	heme biosynthetic process [GO:0006783]; protoporphyrinogen IX biosynthetic process [GO:0006782]	uroporphyrinogen decarboxylase activity [GO:0004853]	cytosol [GO:0005829]	hemE BSU10120	0	0	0	0	0	0	0	4.6	0	0	0	0	0	0	0	0	0	0	0	0	0	0	0	0	0	0	0	0	0	0	0	0	0	0	0	0	0	0	0	0	0	0
P32396	HEMH_BACSU	Ferrochelatase (EC 4.99.1.1) (Heme synthase) (Protoheme ferro-lyase)	310	heme biosynthetic process [GO:0006783]	ferrochelatase activity [GO:0004325]; metal ion binding [GO:0046872]	cytoplasm [GO:0005737]	hemH hemF BSU10130	0	0	0	0	8.07	0	0	0	0	0	0	0	0	0	0	3.81	0	0	0	0	0	0	0	0	0	0	0	0	0	0	0	0	0	0	0	0	0	0	0	0	2.4	0
P30949	GSA_BACSU	Glutamate-1-semialdehyde 2,1-aminomutase (GSA) (EC 5.4.3.8) (Glutamate-1-semialdehyde aminotransferase) (GSA-AT)	430	protoporphyrinogen IX biosynthetic process [GO:0006782]	glutamate-1-semialdehyde 2,1-aminomutase activity [GO:0042286]; pyridoxal phosphate binding [GO:0030170]; transaminase activity [GO:0008483]	cytoplasm [GO:0005737]	hemL hemK BSU28120	0	0	0	2.4	0	0	0	0	0	0	0	0	0	0	0	0	0	0	5.1	0	0	0	0	0	0	0	0	0	0	0	0	0	0	0	0	0	0	0	0	0	0	0
P54304	YQER_BACSU	Oxygen-independent coproporphyrinogen-III oxidase-like protein YqeR (EC 1.3.99.-)	379	porphyrin-containing compound biosynthetic process [GO:0006779]; protoporphyrinogen IX biosynthetic process [GO:0006782]	4 iron, 4 sulfur cluster binding [GO:0051539]; coproporphyrinogen oxidase activity [GO:0004109]; metal ion binding [GO:0046872]	cytoplasm [GO:0005737]	hemN yqeR BSU25500	0	0	0	0	0	0	0	0	0	0	0	0	0	0	0	0	0	0	0	0	0	0	0	0	0	0	0	0	0	0	0	0	0	0	0	0	0	0	0	0	0	0
P16645	HEMX_BACSU	Protein HemX	276	cytochrome complex assembly [GO:0017004]; heme transport [GO:0015886]; oxidation-reduction process [GO:0055114]; porphyrin-containing compound biosynthetic process [GO:0006779]	heme binding [GO:0020037]	integral component of membrane [GO:0016021]; plasma membrane [GO:0005886]	hemX BSU28160	0	0	0	0	0	0	0	0	0	0	0	0	0	0	0	0	0	0	0	0	0	0	0	0	0	0	0	0	0	0	0	0	0	0	0	0	0	0	0	0	0	0
P32397	PPOX_BACSU	Protoporphyrinogen oxidase (PPO) (EC 1.3.3.4)	470	protoporphyrinogen IX biosynthetic process [GO:0006782]	oxygen-dependent protoporphyrinogen oxidase activity [GO:0004729]	cytoplasm [GO:0005737]	hemY hemG BSU10140	0	0	0	0	0	0	0	0	0	0	0	0	0	0	0	0	0	0	0	0	0	0	0	0	0	0	0	0	0	0	0	0	0	0	0	0	0	0	0	0	0	0
Q796V8	HEMZ_BACSU	Oxygen-independent coproporphyrinogen-III oxidase-like protein HemZ (EC 1.3.99.-)	501	protoporphyrinogen IX biosynthetic process [GO:0006782]	4 iron, 4 sulfur cluster binding [GO:0051539]; metal ion binding [GO:0046872]; oxidoreductase activity [GO:0016491]		hemZ yhaV yhaW BSU09840	0	0	0	0	0	0	0	0	0	0	0	0	0	0	0	0	0	0	0	0	0	0	0	0	0	0	0	0	0	0	0	0	0	0	0	0	0	0	0	0	0	0
P31112	HEPS1_BACSU	Heptaprenyl diphosphate synthase component 1 (HepPP synthase subunit 1) (EC 2.5.1.30) (Spore germination protein C1)	251	isoprenoid biosynthetic process [GO:0008299]; menaquinone biosynthetic process [GO:0009234]; sporulation resulting in formation of a cellular spore [GO:0030435]	heptaprenyl diphosphate synthase activity [GO:0036422]; transferase activity, transferring alkyl or aryl (other than methyl) groups [GO:0016765]		hepS gerC1 gerCA hepA BSU22760	0	0	0	0	0	0	0	0	0	0	0	0	0	0	0	0	0	0	0	0	0	0	0	0	0	0	0	0	0	0	0	0	0	0	0	0	0	0	0	0	0	0
P31114	HEPS2_BACSU	Heptaprenyl diphosphate synthase component 2 (HepPP synthase subunit 2) (EC 2.5.1.30) (Spore germination protein C3)	348	isoprenoid biosynthetic process [GO:0008299]; menaquinone biosynthetic process [GO:0009234]; sporulation resulting in formation of a cellular spore [GO:0030435]	heptaprenyl diphosphate synthase activity [GO:0036422]; metal ion binding [GO:0046872]; transferase activity, transferring alkyl or aryl (other than methyl) groups [GO:0016765]		hepT gerC3 gerCC hepB BSU22740	0	0	0	0	0	0	0	0	0	0	0	0	0	0	0	0	0	0	0	0	0	0	0	0	0	0	0	0	0	0	0	0	0	0	0	0	0	0	0	0	0	0
P94478	HFLX_BACSU	GTPase HflX (GTP-binding protein HflX)	420		GTP binding [GO:0005525]; metal ion binding [GO:0046872]; ribosome binding [GO:0043022]	cytoplasm [GO:0005737]	hflX ynbA BSU17430	0	0	0	0	0	0	0	0	0	0	0	0	0	0	0	0	0	0	0	0	0	0	0	0	0	0	0	0	0	0	0	0	0	0	0	0	0	0	0	0	0	0
O31796	HFQ_BACSU	RNA-binding protein Hfq	73	regulation of transcription, DNA-templated [GO:0006355]	RNA binding [GO:0003723]		hfq ymaH BSU17340	0	0	0	0	0	0	0	0	0	0	0	0	0	0	0	0	0	0	0	0	0	0	0	0	0	0	0	0	0	0	0	0	0	0	0	0	0	0	0	0	0	0
O35006	HIS4_BACSU	1-(5-phosphoribosyl)-5-[(5-phosphoribosylamino)methylideneamino] imidazole-4-carboxamide isomerase (EC 5.3.1.16) (Phosphoribosylformimino-5-aminoimidazole carboxamide ribotide isomerase)	245	histidine biosynthetic process [GO:0000105]; tryptophan biosynthetic process [GO:0000162]	1-(5-phosphoribosyl)-5-[(5-phosphoribosylamino)methylideneamino]imidazole-4-carboxamide isomerase activity [GO:0003949]	cytoplasm [GO:0005737]	hisA BSU34880	0	0	0	0	0	0	0	0	0	0	0	0	0	0	0	0	0	0	0	7.26	0	0	0	0	0	0	0	0	0	0	0	0	0	0	0	0	0	0	0	0	0	0
O34683	HIS7_BACSU	Imidazoleglycerol-phosphate dehydratase (IGPD) (EC 4.2.1.19)	194	histidine biosynthetic process [GO:0000105]	imidazoleglycerol-phosphate dehydratase activity [GO:0004424]	cytoplasm [GO:0005737]	hisB BSU34900	0	0	0	0	0	0	0	0	0	0	0	0	0	0	0	0	0	0	0	7.77	0	0	0	0	0	0	0	0	0	0	0	0	0	0	0	0	0	0	0	0	0	0
P17731	HIS8_BACSU	Histidinol-phosphate aminotransferase (EC 2.6.1.9) (Imidazole acetol-phosphate transaminase)	360	histidine biosynthetic process [GO:0000105]	histidinol-phosphate transaminase activity [GO:0004400]; L-phenylalanine:2-oxoglutarate aminotransferase activity [GO:0080130]; pyridoxal phosphate binding [GO:0030170]		hisC hisH BSU22620	0	0	0	0	0	0	0	0	0	0	0	0	0	0	0	0	0	0	0	6.53	0	0	0	0	0	0	0	0	0	0	0	0	0	0	0	0	0	0	0	0	0	0
O34651	HISX_BACSU	Histidinol dehydrogenase (HDH) (EC 1.1.1.23)	427	histidine biosynthetic process [GO:0000105]	histidinol dehydrogenase activity [GO:0004399]; NAD binding [GO:0051287]; zinc ion binding [GO:0008270]	cytosol [GO:0005829]	hisD BSU34910	0	0	0	0	0	0	0	0	0	0	0	0	0	0	0	0	0	0	0	8.91	0	0	0	0	0	0	0	0	0	0	0	0	0	0	0	0	0	0	0	0	0	0
O34727	HIS6_BACSU	Imidazole glycerol phosphate synthase subunit HisF (EC 4.1.3.-) (IGP synthase cyclase subunit) (IGP synthase subunit HisF) (ImGP synthase subunit HisF) (IGPS subunit HisF)	252	histidine biosynthetic process [GO:0000105]	imidazoleglycerol-phosphate synthase activity [GO:0000107]; lyase activity [GO:0016829]	cytoplasm [GO:0005737]	hisF BSU34870	0	0	0	0	0	0	0	0	0	0	0	0	0	0	0	0	0	0	0	9.39	0	0	0	0	0	0	0	0	0	0	0	0	0	0	0	0	0	0	0	0	0	0
O34520	HIS1_BACSU	ATP phosphoribosyltransferase (ATP-PRT) (ATP-PRTase) (EC 2.4.2.17)	213	histidine biosynthetic process [GO:0000105]	ATP binding [GO:0005524]; ATP phosphoribosyltransferase activity [GO:0003879]	cytoplasm [GO:0005737]	hisG BSU34920	0	0	0	0	0	0	0	0	0	0	0	0	0	0	0	0	0	0	0	6.04	0	0	0	0	0	0	0	0	0	0	0	0	0	0	0	0	0	0	0	0	0	0
O34565	HIS5_BACSU	Imidazole glycerol phosphate synthase subunit HisH (EC 2.4.2.-) (IGP synthase glutamine amidotransferase subunit) (IGP synthase subunit HisH) (ImGP synthase subunit HisH) (IGPS subunit HisH)	212	glutamine metabolic process [GO:0006541]; histidine biosynthetic process [GO:0000105]	transferase activity, transferring pentosyl groups [GO:0016763]	cytoplasm [GO:0005737]	hisH BSU34890	0	0	0	0	0	0	0	0	0	0	0	0	0	0	0	0	0	0	0	0	0	0	0	0	0	0	0	0	0	0	0	0	0	0	0	0	0	0	0	0	0	0
O34912	HIS2_BACSU	Histidine biosynthesis bifunctional protein HisIE [Includes: Phosphoribosyl-AMP cyclohydrolase (PRA-CH) (EC 3.5.4.19); Phosphoribosyl-ATP pyrophosphatase (PRA-PH) (EC 3.6.1.31)]	209	histidine biosynthetic process [GO:0000105]	ATP binding [GO:0005524]; phosphoribosyl-AMP cyclohydrolase activity [GO:0004635]; phosphoribosyl-ATP diphosphatase activity [GO:0004636]	cytoplasm [GO:0005737]	hisI hisIE BSU34860	0	0	0	0	0	0	0	0	0	0	0	0	0	0	0	0	0	0	0	8.46	0	0	0	0	0	0	0	0	0	0	0	0	0	0	0	0	0	0	0	0	0	0
O34411	HIS9_BACSU	Histidinol-phosphatase (HolPase) (EC 3.1.3.15)	268	histidine biosynthetic process [GO:0000105]	histidinol-phosphatase activity [GO:0004401]	cytoplasm [GO:0005737]	hisK hisJ BSU29620	0	0	0	0	0	0	0	0	0	0	0	0	0	0	0	0	0	0	0	0	0	0	0	0	0	0	0	0	0	0	0	0	0	0	0	0	0	0	0	0	0	0
O32039	SYH_BACSU	Histidine--tRNA ligase (EC 6.1.1.21) (Histidyl-tRNA synthetase) (HisRS)	424	histidyl-tRNA aminoacylation [GO:0006427]	ATP binding [GO:0005524]; histidine-tRNA ligase activity [GO:0004821]	cytoplasm [GO:0005737]	hisS BSU27560	0	0	0	0	0	0	0	0	0	0	0	0	0	0	0	0	0	0	0	0	0	0	0	0	0	0	0	0	0	0	0	0	0	0	0	0	0	0	0	0	0	0
O34459	HISZ_BACSU	ATP phosphoribosyltransferase regulatory subunit	391	histidine biosynthetic process [GO:0000105]		cytoplasm [GO:0005737]	hisZ BSU34930	0	0	0	0	0	0	0	0	0	0	0	0	0	0	0	0	0	0	0	0	0	0	0	0	0	0	0	0	0	0	0	0	0	0	0	0	0	0	0	0	0	0
O07513	HIT_BACSU	Protein hit	145		catalytic activity [GO:0003824]		hit hinT yhaE BSU10030	0	0	0	0	0	0	0	0	0	0	0	0	0	0	0	0	0	0	0	0	0	0	0	0	0	0	0	0	0	0	0	0	0	0	0	0	0	0	0	0	0	0
O31534	HMOA_BACSU	Heme-degrading monooxygenase HmoA (EC 1.14.14.18) (Heme oxygenase)	108		metal ion binding [GO:0046872]; monooxygenase activity [GO:0004497]	cytoplasm [GO:0005737]	hmoA yetG BSU07150	0	0	0	0	0	0	0	0	0	0	0	0	0	0	0	0	0	0	0	0	0	0	0	0	0	0	0	0	0	0	0	0	0	0	0	0	0	0	0	0	0	0
P38049	HMOB_BACSU	Heme-degrading monooxygenase HmoB (EC 1.14.14.18) (Heme oxygenase)	166		metal ion binding [GO:0046872]; monooxygenase activity [GO:0004497]	cytoplasm [GO:0005737]	hmoB yhgC yixC BSU10100	0	0	0	0	0	0	0	0	0	0	0	0	0	0	0	0	0	0	0	0	0	0	0	0	0	0	0	0	0	0	0	0	0	0	0	0	0	0	0	0	0	0
P49852	HMP_BACSU	Flavohemoprotein (Flavohemoglobin) (Hemoglobin-like protein) (Nitric oxide dioxygenase) (NO oxygenase) (NOD) (EC 1.14.12.17)	399	cellular response to nitrosative stress [GO:0071500]; nitric oxide catabolic process [GO:0046210]; response to toxic substance [GO:0009636]	FAD binding [GO:0071949]; heme binding [GO:0020037]; metal ion binding [GO:0046872]; nitric oxide dioxygenase activity [GO:0008941]; oxygen binding [GO:0019825]; oxygen transporter activity [GO:0005344]	intracellular [GO:0005622]	hmp ane3 ykiA BSU13040	0	0	0	0	0	0	0	0	0	0	0	0	0	0	0	0	0	0	0	0	0	0	0	0	0	0	0	0	0	0	0	0	0	0	0	0	0	0	0	0	0	0
P37540	HOLB_BACSU	DNA polymerase III subunit delta' (EC 2.7.7.7)	329	DNA-dependent DNA replication [GO:0006261]	3'-5' exonuclease activity [GO:0008408]; DNA binding [GO:0003677]; DNA-directed DNA polymerase activity [GO:0003887]	DNA polymerase III complex [GO:0009360]	holB yaaS BSU00310	0	0	0	0	0	0	0	0	0	0	0	0	0	0	0	0	0	0	0	0	0	0	0	0	0	0	0	0	0	0	0	0	0	0	0	0	0	0	0	0	0	0
P19582	DHOM_BACSU	Homoserine dehydrogenase (HDH) (EC 1.1.1.3)	433	isoleucine biosynthetic process [GO:0009097]; methionine biosynthetic process [GO:0009086]; threonine biosynthetic process [GO:0009088]	amino acid binding [GO:0016597]; homoserine dehydrogenase activity [GO:0004412]; NADP binding [GO:0050661]		hom tdm BSU32260	0	0	0	0	0	0	0	0	0	0	0	0	5.15	2.45	5.82	0	2.16	0	0	0	0	0	0	0	0	0	0	0	0	0	0	0	0	0	0	0	0	0	0	0	0	0
P11065	HPR_BACSU	HTH-type transcriptional regulator Hpr (Protease production regulatory protein Hpr)	203	regulation of transcription, DNA-templated [GO:0006355]; sporulation resulting in formation of a cellular spore [GO:0030435]; transcription, DNA-templated [GO:0006351]	transcription factor activity, sequence-specific DNA binding [GO:0003700]; transcription regulatory region DNA binding [GO:0044212]		hpr catA scoC BSU09990	0	0	0	0	0	0	0	0	0	0	0	0	0	0	0	0	0	0	0	0	0	0	0	0	0	0	0	0	0	0	0	0	0	0	0	0	0	0	0	0	0	0
O34483	HPRK_BACSU	HPr kinase/phosphorylase (HPrK/P) (EC 2.7.11.-) (EC 2.7.4.-) (HPr kinase/phosphatase) (HPr(Ser) kinase/phosphorylase)	310	carbohydrate metabolic process [GO:0005975]; regulation of carbohydrate metabolic process [GO:0006109]	ATP binding [GO:0005524]; metal ion binding [GO:0046872]; phosphorelay sensor kinase activity [GO:0000155]; protein serine/threonine kinase activity [GO:0004674]	cytosol [GO:0005829]	hprK ptsK yvoB BSU35000	0	0	0	0	0	0	0	0	0	0	0	0	0	0	0	0	0	0	0	0	0	0	0	0	0	0	0	0	0	0	0	0	0	0	0	0	0	0	0	0	0	0
P37472	HPRT_BACSU	Hypoxanthine-guanine phosphoribosyltransferase (HGPRT) (HGPRTase) (EC 2.4.2.8)	180	IMP salvage [GO:0032264]; purine ribonucleoside salvage [GO:0006166]	guanine phosphoribosyltransferase activity [GO:0052657]; hypoxanthine phosphoribosyltransferase activity [GO:0004422]; metal ion binding [GO:0046872]; nucleotide binding [GO:0000166]	cytoplasm [GO:0005737]	hprT hpt BSU00680	0	0	0	0	0	0	0	2.8	0	0	0	0	0	0	0	0	0	0	0	0	0	0	0	0	0	0	0	0	0	0	0	0	0	0	0	0	0	0	0	0	0	0
P25499	HRCA_BACSU	Heat-inducible transcription repressor HrcA	343	negative regulation of transcription, DNA-templated [GO:0045892]; transcription, DNA-templated [GO:0006351]	DNA binding [GO:0003677]		hrcA yqeS yqxE BSU25490	0	0	0	0	0	0	0	0	0	0	0	0	0	0	0	0	0	0	0	0	0	0	0	0	0	0	0	0	0	0	0	0	0	0	0	0	0	0	0	0	0	0
P37565	HSLO_BACSU	33 kDa chaperonin (Heat shock protein 33 homolog) (HSP33)	291	protein folding [GO:0006457]	unfolded protein binding [GO:0051082]	cytoplasm [GO:0005737]	hslO yacC BSU00710	0	0	0	0	2.97	0	0	7.4	0	0	0	0	0	0	0	0	0	0	0	0	0	3	0	0	0	0	0	0	0	0	0	0	0	0	0	0	0	0	0	0	0	0
P46208	HTPG_BACSU	Chaperone protein HtpG (Heat shock protein HtpG) (High temperature protein G)	626	protein folding [GO:0006457]; response to stress [GO:0006950]	ATP binding [GO:0005524]; unfolded protein binding [GO:0051082]	cytoplasm [GO:0005737]	htpG yxbB BSU39820 SS92A	0	0	0	0	0	0	0	0	0	0	0	0	0	0	0	0	0	0	0	0	0	0	0	0	0	0	0	0	0	20	0	0	0	0	0	0	0	0	0	0	0	0
O31657	HTPX_BACSU	Protease HtpX homolog (EC 3.4.24.-)	298		metal ion binding [GO:0046872]; metalloendopeptidase activity [GO:0004222]	integral component of membrane [GO:0016021]; plasma membrane [GO:0005886]	htpX ykrL BSU13490	0	0	0	0	0	0	0	0	0	0	0	0	0	0	0	0	0	0	0	0	0	0	0	0	0	0	0	0	0	0	0	0	0	0	0	0	0	0	0	0	0	0
O34358	HTRA_BACSU	Serine protease Do-like HtrA (EC 3.4.21.107) (HtrA-like serine protease)	449		serine-type endopeptidase activity [GO:0004252]	integral component of membrane [GO:0016021]; plasma membrane [GO:0005886]	htrA ykdA BSU12900	0	0	0	0	0	0	0	0	0	0	0	0	0	0	0	0	0	0	0	0	0	0	0	0	0	0	0	0	0	0	0	0	0	0	0	0	0	0	0	0	0	0
Q9R9I1	HTRB_BACSU	Serine protease Do-like HtrB (EC 3.4.21.107) (HtrA-like serine protease)	458		serine-type endopeptidase activity [GO:0004252]	integral component of membrane [GO:0016021]; plasma membrane [GO:0005886]	htrB yvtA BSU33000	0	0	0	0	0	0	0	0	0	0	0	0	0	0	0	0	0	0	0	0	0	0	0	0	0	0	0	0	0	0	0	0	0	0	0	0	0	0	0	0	0	0
P68573	DBH2_BACSU	SPBc2 prophage-derived DNA-binding protein HU 2	92	chromosome condensation [GO:0030261]; regulation of nucleic acid-templated transcription [GO:1903506]	DNA binding [GO:0003677]	cytosol [GO:0005829]	hup2 yonN BSU21050	0	0	0	0	0	0	0	0	0	0	0	0	0	0	0	0	0	0	0	0	0	0	0	0	0	0	0	0	0	0	0	0	0	0	0	0	0	0	0	0	0	0
P08821	DBH1_BACSU	DNA-binding protein HU 1 (DNA-binding protein II) (HB)	92	chromosome condensation [GO:0030261]; regulation of nucleic acid-templated transcription [GO:1903506]	DNA binding [GO:0003677]	cytosol [GO:0005829]; nucleoid [GO:0009295]	hupA dbpA hbs hbsU BSU22790	0	0	0	0	0	0	0	0	0	0	0	0	0	0	0	0	0	0	0	0	0	0	0	0	0	0	0	0	0	0	0	0	0	0	0	0	0	0	0	0	0	0
P42068	HUTG_BACSU	Formimidoylglutamase (EC 3.5.3.8) (Formiminoglutamase) (Formiminoglutamate hydrolase)	319	histidine catabolic process to glutamate and formamide [GO:0019556]; histidine catabolic process to glutamate and formate [GO:0019557]	formimidoylglutamase activity [GO:0050415]; metal ion binding [GO:0046872]		hutG BSU39380 EE57C	0	0	0	0	0	0	0	0	0	0	0	0	0	0	0	0	0	0	0	0	0	0	0	0	0	0	0	0	0	0	0	0	0	0	0	0	0	0	0	0	0	0
P10944	HUTH_BACSU	Histidine ammonia-lyase (Histidase) (EC 4.3.1.3)	508	histidine catabolic process to glutamate and formamide [GO:0019556]; histidine catabolic process to glutamate and formate [GO:0019557]	histidine ammonia-lyase activity [GO:0004397]	cytoplasm [GO:0005737]	hutH BSU39350	0	0	0	0	0	0	0	0	0	0	0	0	0	0	0	0	0	0	0	0	0	0	0	0	0	0	0	0	0	0	0	0	0	0	0	0	0	0	0	0	0	0
P42084	HUTI_BACSU	Imidazolonepropionase (EC 3.5.2.7) (Imidazolone-5-propionate hydrolase)	421	histidine catabolic process to glutamate and formamide [GO:0019556]; histidine catabolic process to glutamate and formate [GO:0019557]	imidazolonepropionase activity [GO:0050480]; metal ion binding [GO:0046872]	cytoplasm [GO:0005737]	hutI BSU39370 EE57B	0	0	0	0	0	0	0	0	0	0	0	0	0	0	0	0	0	0	0	0	0	0	0	0	0	0	0	0	0	0	0	0	0	0	0	0	0	0	0	0	0	0
P42087	HUTM_BACSU	Putative histidine permease	475		amino acid transmembrane transporter activity [GO:0015171]	integral component of membrane [GO:0016021]; plasma membrane [GO:0005886]	hutM BSU39390 EE57D	0	0	0	0	0	0	0	0	0	0	0	0	0	0	0	0	0	0	0	0	0	0	0	0	0	0	0	0	0	0	0	0	0	0	0	0	0	0	0	0	0	0
P10943	HUTP_BACSU	Hut operon positive regulatory protein	148	histidine metabolic process [GO:0006547]; regulation of transcription, DNA-templated [GO:0006355]; transcription, DNA-templated [GO:0006351]	RNA binding [GO:0003723]		hutP BSU39340	0	0	0	0	0	0	0	0	0	0	0	0	0	0	0	0	0	0	0	0	0	0	0	0	0	0	0	0	0	0	0	0	0	0	0	0	0	0	0	0	0	0
P25503	HUTU_BACSU	Urocanate hydratase (Urocanase) (EC 4.2.1.49) (Imidazolonepropionate hydrolase)	552	histidine catabolic process to glutamate and formamide [GO:0019556]; histidine catabolic process to glutamate and formate [GO:0019557]	urocanate hydratase activity [GO:0016153]	cytoplasm [GO:0005737]	hutU BSU39360 EE57A	0	0	0	0	0	0	0	0	0	0	0	0	0	0	0	0	0	0	0	0	0	0	0	0	0	0	0	0	0	0	0	0	0	0	0	0	0	0	0	0	0	0
P42405	HPS_BACSU	3-hexulose-6-phosphate synthase (HPS) (EC 4.1.2.43) (D-arabino-3-hexulose-6-phosphate formaldehyde lyase) (HUMPS)	210	'de novo' pyrimidine nucleobase biosynthetic process [GO:0006207]; carbohydrate metabolic process [GO:0005975]; formaldehyde assimilation via ribulose monophosphate cycle [GO:0019647]; one-carbon metabolic process [GO:0006730]; response to toxic substance [GO:0009636]	hexulose-6-phosphate synthase activity [GO:0043801]; orotidine-5'-phosphate decarboxylase activity [GO:0004590]	cytosol [GO:0005829]	hxlA yckG BSU03460	0	0	0	0	0	0	0	0	0	0	0	0	0	0	0	0	0	0	0	0	0	0	0	0	0	0	0	0	0	0	0	0	0	0	0	0	0	0	0	0	0	0
P42404	PHI_BACSU	3-hexulose-6-phosphate isomerase (EC 5.3.1.27) (6-phospho-3-hexuloisomerase) (PHI)	185	carbohydrate derivative metabolic process [GO:1901135]; carbohydrate metabolic process [GO:0005975]; formaldehyde assimilation via ribulose monophosphate cycle [GO:0019647]; response to toxic substance [GO:0009636]	carbohydrate derivative binding [GO:0097367]; isomerase activity [GO:0016853]		hxlB yckF BSU03450	0	0	0	0	0	0	0	0	0	0	0	0	0	0	0	0	0	0	0	0	0	0	0	0	0	0	0	0	0	0	0	0	0	0	0	0	0	0	0	0	0	0
P42406	HXLR_BACSU	HTH-type transcriptional activator HxlR	120	regulation of transcription, DNA-templated [GO:0006355]; transcription, DNA-templated [GO:0006351]	DNA binding [GO:0003677]		hxlR BSU03470	0	0	0	0	0	0	0	0	0	0	0	0	0	0	0	0	0	0	0	0	0	0	0	0	0	0	0	0	0	0	0	0	0	0	0	0	0	0	0	0	0	0
P39126	IDH_BACSU	Isocitrate dehydrogenase [NADP] (IDH) (EC 1.1.1.42) (IDP) (NADP(+)-specific ICDH) (Oxalosuccinate decarboxylase)	423	glyoxylate cycle [GO:0006097]; tricarboxylic acid cycle [GO:0006099]	isocitrate dehydrogenase (NADP+) activity [GO:0004450]; magnesium ion binding [GO:0000287]; NAD binding [GO:0051287]		icd citC BSU29130	0	0	0	0	0	0	0	0	0	0	0	0	0	0	0	0	0	0	0	0	0	0	0	0	0	0	0	0	0	0	0	0	0	0	0	0	0	0	0	0	0	0
Q45477	SYI_BACSU	Isoleucine--tRNA ligase (EC 6.1.1.5) (Isoleucyl-tRNA synthetase) (IleRS)	921	isoleucyl-tRNA aminoacylation [GO:0006428]	aminoacyl-tRNA editing activity [GO:0002161]; ATP binding [GO:0005524]; isoleucine-tRNA ligase activity [GO:0004822]; tRNA binding [GO:0000049]	cytoplasm [GO:0005737]	ileS BSU15430	0	3.84	0	0	0	0	0	0	0	0	0	0	0	0	0	0	0	0	0	0	0	0	0	0	0	0	0	0	0	0	0	0	0	0	0	0	0	0	0	0	0	0
P37946	ILVA_BACSU	L-threonine dehydratase biosynthetic IlvA (EC 4.3.1.19) (Threonine deaminase)	422	isoleucine biosynthetic process [GO:0009097]; threonine metabolic process [GO:0006566]	L-threonine ammonia-lyase activity [GO:0004794]; pyridoxal phosphate binding [GO:0030170]		ilvA BSU21770	0	0	0	0	0	0	0	0	0	0	0	0	0	0	0	0	0	0	0	0	0	0	0	0	0	0	0	0	0	0	0	0	0	0	0	0	0	0	0	0	0	0
P37251	ILVB_BACSU	Acetolactate synthase large subunit (AHAS) (EC 2.2.1.6) (Acetohydroxy-acid synthase large subunit) (ALS) (Vegetative protein 105) (VEG105)	574	isoleucine biosynthetic process [GO:0009097]; valine biosynthetic process [GO:0009099]	acetolactate synthase activity [GO:0003984]; flavin adenine dinucleotide binding [GO:0050660]; magnesium ion binding [GO:0000287]; thiamine pyrophosphate binding [GO:0030976]		ilvB BSU28310	0	0	0	0	0	0	0	0	0	0	0	0	0	0	0	0	0	0	0	0	0	0	0	0	0	0	0	0	0	0	0	0	0	0	0	0	0	0	0	0	0	0
P37253	ILVC_BACSU	Ketol-acid reductoisomerase (NADP(+)) (KARI) (EC 1.1.1.86) (Acetohydroxy-acid isomeroreductase) (AHIR) (Alpha-keto-beta-hydroxylacyl reductoisomerase) (Ketol-acid reductoisomerase type 1) (Ketol-acid reductoisomerase type I)	342	isoleucine biosynthetic process [GO:0009097]; valine biosynthetic process [GO:0009099]	ketol-acid reductoisomerase activity [GO:0004455]; metal ion binding [GO:0046872]; nucleotide binding [GO:0000166]		ilvC BSU28290	0	0	0	0	0	0	4.26	0	0	0	0	0	0	0	0	0	0	0	0	0	0	0	0	0	0	0	0	0	0	0	0	0	0	0	0	0	0	0	8.6	0	0	0
P51785	ILVD_BACSU	Dihydroxy-acid dehydratase (DAD) (EC 4.2.1.9) (Vegetative protein 110) (VEG110)	558	isoleucine biosynthetic process [GO:0009097]; valine biosynthetic process [GO:0009099]	4 iron, 4 sulfur cluster binding [GO:0051539]; dihydroxy-acid dehydratase activity [GO:0004160]; metal ion binding [GO:0046872]		ilvD BSU21870	0	17.96	0	0	0	0	0	0	0	0	0	0	0	0	0	0	0	0	0	0	0	0	0	0	0	0	0	0	0	0	0	0	0	0	0	0	0	0	0	0	0	0
O31461	ILVE1_BACSU	Branched-chain-amino-acid transaminase 1 (BCAT 1) (EC 2.6.1.42)	356	isoleucine biosynthetic process [GO:0009097]; leucine biosynthetic process [GO:0009098]; valine biosynthetic process [GO:0009099]	L-isoleucine transaminase activity [GO:0052656]; L-leucine transaminase activity [GO:0052654]; L-valine transaminase activity [GO:0052655]		ilvE ybgE BSU02390	0	0	0	0	0	0	0	0	0	0	0	0	0	0	0	0	0	0	0	0	0	0	0	0	0	9.9	0	0	0	0	0	0	0	0	0	0	0	0	0	0	0	0
P37252	ILVH_BACSU	Acetolactate synthase small subunit (EC 2.2.1.6) (Acetohydroxy-acid synthase small subunit) (AHAS) (ALS)	172	isoleucine biosynthetic process [GO:0009097]; valine biosynthetic process [GO:0009099]	acetolactate synthase activity [GO:0003984]; amino acid binding [GO:0016597]	acetolactate synthase complex [GO:0005948]; cytosol [GO:0005829]	ilvH ilvN BSU28300	0	0	0	0	0	0	0	0	0	0	0	0	0	0	0	0	0	0	0	0	0	0	0	0	0	0	0	0	0	0	0	0	0	0	0	0	0	0	0	0	0	0
P39576	ILVE2_BACSU	Branched-chain-amino-acid aminotransferase 2 (BCAT 2) (EC 2.6.1.42) (Vegetative protein 85) (VEG85)	363	isoleucine biosynthetic process [GO:0009097]; leucine biosynthetic process [GO:0009098]; valine biosynthetic process [GO:0009099]	L-isoleucine transaminase activity [GO:0052656]; L-leucine transaminase activity [GO:0052654]; L-valine transaminase activity [GO:0052655]		ilvK ywaA BSU38550 ipa-0r	0	0	0	0	2.47	0	0	0	6.74	0	0	0	0	0	0	0	0	0	0	0	0	0	0	0	0	0	0	0	0	0	0	0	0	0	0	0	0	0	0	0	0	0
P96630	IMMA_BACSU	Metallopeptidase ImmA (EC 3.4.-.-)	169		metal ion binding [GO:0046872]; metallopeptidase activity [GO:0008237]		immA ydcM BSU04810	0	0	0	0	0	0	0	0	0	0	0	0	0	0	0	0	0	0	0	0	0	0	0	0	0	0	0	0	0	0	0	0	0	0	0	0	0	0	0	0	0	0
P96631	IMMR_BACSU	HTH-type transcriptional regulator ImmR	127	regulation of transcription, DNA-templated [GO:0006355]; transcription, DNA-templated [GO:0006351]	sequence-specific DNA binding [GO:0043565]		immR ydcN BSU04820	0	0	0	0	0	0	0	0	0	0	0	0	0	0	0	0	0	0	0	0	0	0	0	0	0	0	0	0	0	0	0	0	0	0	0	0	0	0	0	0	0	0
P20458	IF1_BACSU	Translation initiation factor IF-1	72		ribosome binding [GO:0043022]; rRNA binding [GO:0019843]; translation initiation factor activity [GO:0003743]	cytosol [GO:0005829]	infA BSU01390	0	0	0	0	0	0	0	0	0	0	0	0	0	0	0	0	0	0	0	0	0	0	0	0	0	0	0	0	0	0	0	0	0	0	0	0	0	0	0	0	0	0
P17889	IF2_BACSU	Translation initiation factor IF-2	716		GTPase activity [GO:0003924]; GTP binding [GO:0005525]; translation initiation factor activity [GO:0003743]	cytoplasm [GO:0005737]	infB BSU16630	0	0	0	0	0	0	0	0	0	0	0	0	0	0	0	0	0	0	0	0	0	0	0	0	0	0	0	0	0	0	0	0	0	0	0	0	0	0	0	0	0	0
P55872	IF3_BACSU	Translation initiation factor IF-3	173		translation initiation factor activity [GO:0003743]	cytoplasm [GO:0005737]	infC BSU28870	0	0	0	0	0	0	0	0	0	0	0	0	0	0	0	0	0	0	0	0	0	0	0	0	0	0	0	0	0	0	0	0	0	0	0	0	0	0	0	0	0	0
P96629	INT_BACSU	ICEBs1 integrase	368	DNA integration [GO:0015074]; DNA recombination [GO:0006310]; establishment of integrated proviral latency [GO:0075713]; viral entry into host cell [GO:0046718]; viral genome integration into host DNA [GO:0044826]	DNA binding [GO:0003677]		int ydcL BSU04800	0	0	0	0	0	0	0	0	0	0	0	0	0	0	0	0	0	0	0	0	0	0	0	0	0	0	0	0	0	0	0	0	0	0	0	0	0	0	0	0	0	0
P42412	IOLA_BACSU	Methylmalonate semialdehyde dehydrogenase [acylating] (MMSA dehydrogenase) (MMSDH) (MSDH) (EC 1.2.1.27) (Malonate semialdehyde dehydrogenase [acetylating]) (MSA dehydrogenase) (EC 1.2.1.18)	487		malonate-semialdehyde dehydrogenase (acetylating) activity [GO:0018478]; methylmalonate-semialdehyde dehydrogenase (acylating) activity [GO:0004491]		iolA mmsA yxdA BSU39760 E83A	0	0	0	0	0	0	0	0	0	0	0	0	0	0	0	0	0	0	0	0	0	0	0	0	0	0	0	0	0	0	0	0	0	0	0	0	0	0	0	0	0	0
P42413	IOLB_BACSU	5-deoxy-glucuronate isomerase (5DG isomerase) (EC 5.3.1.30)	271	inositol catabolic process [GO:0019310]	glucuronate isomerase activity [GO:0008880]		iolB yxdB BSU39750 E83B	0	0	0	0	0	0	0	0	0	0	0	0	0	0	0	0	0	0	0	0	0	0	0	0	0	0	0	0	0	0	0	0	0	0	0	0	0	0	0	0	0	0
P42414	IOLC_BACSU	5-dehydro-2-deoxygluconokinase (EC 2.7.1.92) (2-deoxy-5-keto-D-gluconate kinase) (DKG kinase)	325	carbohydrate phosphorylation [GO:0046835]	5-dehydro-2-deoxygluconokinase activity [GO:0047590]; ATP binding [GO:0005524]; carbohydrate kinase activity [GO:0019200]	cytoplasm [GO:0005737]	iolC yxdC BSU39740 E83C	0	0	0	0	0	0	0	0	0	0	0	0	0	0	0	0	0	0	0	0	0	0	0	0	0	0	0	0	0	0	0	0	0	0	0	0	0	0	0	0	0	0
P42415	IOLD_BACSU	3D-(3,5/4)-trihydroxycyclohexane-1,2-dione hydrolase (THcHDO hydrolase) (EC 3.7.1.22)	637	inositol catabolic process [GO:0019310]	3D-(3,5/4)-trihydroxycyclohexane-1,2-dione hydrolase activity [GO:0102481]; magnesium ion binding [GO:0000287]; thiamine pyrophosphate binding [GO:0030976]		iolD yxdD BSU39730 E83D	0	0	0	0	0	0	0	0	0	0	0	0	0	0	0	4.52	0	0	0	0	0	0	0	0	0	0	0	0	0	0	0	0	0	0	0	0	0	0	0	0	0	0
P42416	IOLE_BACSU	Inosose dehydratase (EC 4.2.1.44) (2-keto-myo-inositol dehydratase) (2KMI dehydratase)	297	inositol catabolic process [GO:0019310]	manganese ion binding [GO:0030145]; myo-inosose-2 dehydratase activity [GO:0050114]		iolE yxdE BSU39720 E83E	0	0	0	0	0	0	0	0	0	0	0	0	0	0	0	0	0	0	0	0	0	0	0	0	0	0	0	0	0	0	0	0	0	0	0	0	0	0	0	0	0	0
P42417	IOLF_BACSU	Minor myo-inositol transporter IolF	438		sugar:proton symporter activity [GO:0005351]	integral component of membrane [GO:0016021]; plasma membrane [GO:0005886]	iolF yxdF BSU39710 E83F	0	0	0	0	0	0	0	0	0	0	0	0	0	0	0	0	0	0	0	0	0	0	0	0	0	0	0	0	0	0	0	0	0	0	0	0	0	0	0	0	0	0
P26935	IOLG_BACSU	Inositol 2-dehydrogenase/D-chiro-inositol 3-dehydrogenase (EC 1.1.1.18) (EC 1.1.1.369) (Myo-inositol 2-dehydrogenase/D-chiro-inositol 3-dehydrogenase) (MI 2-dehydrogenase/DCI 3-dehydrogenase)	344	inositol catabolic process [GO:0019310]	inositol 2-dehydrogenase activity [GO:0050112]		iolG idh BSU39700 E83G	0	0	0	0	0	0	0	0	0	0	0	0	0	0	0	0	0	0	0	0	0	0	0	0	0	0	0	0	0	0	0	0	0	0	0	0	0	0	0	0	0	0
P42418	IOLH_BACSU	Protein IolH	289				iolH yxdG BSU39690 B65A	0	0	0	0	0	0	0	0	0	0	0	0	0	0	0	0	0	0	0	0	0	0	0	0	0	0	0	0	0	0	0	0	0	0	0	0	0	0	0	0	0	0
P42419	IOLI_BACSU	Inosose isomerase (EC 5.3.99.11) (2-keto-myo-inositol isomerase) (2KMI isomerase)	278		isomerase activity [GO:0016853]; metal ion binding [GO:0046872]		iolI yxdH BSU39680 B65B	0	0	0	0	0	0	0	0	0	0	0	0	0	0	0	0	0	0	0	0	0	0	0	0	0	0	0	0	0	0	0	0	0	0	0	0	0	0	0	0	0	0
P42420	IOLJ_BACSU	6-phospho-5-dehydro-2-deoxy-D-gluconate aldolase (DKGP aldolase) (EC 4.1.2.29)	290	fructose 1,6-bisphosphate metabolic process [GO:0030388]; glycolytic process [GO:0006096]	5-dehydro-2-deoxyphosphogluconate aldolase activity [GO:0047441]; fructose-bisphosphate aldolase activity [GO:0004332]; zinc ion binding [GO:0008270]		iolJ fbaB yxdI BSU39670 B65C	0	0	0	0	0	0	0	0	0	0	0	0	0	0	0	0	0	0	0	0	0	0	0	0	0	0	0	0	0	0	0	0	0	0	0	0	0	0	0	0	0	0
P46337	IOLR_BACSU	HTH-type transcriptional regulator IolR	251	transcription, DNA-templated [GO:0006351]	DNA binding [GO:0003677]; transcription factor activity, sequence-specific DNA binding [GO:0003700]	intracellular [GO:0005622]	iolR BSU39770 SS92FR	0	0	0	0	0	0	0	0	0	0	0	0	0	0	0	0	0	0	0	0	0	0	0	0	0	0	0	0	0	0	0	0	0	0	0	0	0	0	0	0	0	0
P46336	IOLS_BACSU	Protein IolS (EC 1.1.1.-) (AKR11A) (Vegetative protein 147) (VEG147)	310		oxidoreductase activity [GO:0016491]		iolS yxbF BSU39780 SS92ER	0	0	0	0	0	0	0	0	0	0	0	0	0	0	0	0	20	0	0	0	0	0	0	4.54	0	0	0	0	0	0	0	0	3.4	0	0	0	0	0	0	0	0	0
O34718	IOLT_BACSU	Major myo-inositol transporter IolT	473		sugar:proton symporter activity [GO:0005351]	integral component of membrane [GO:0016021]; plasma membrane [GO:0005886]	iolT ydjK BSU06230	0	0	0	0	0	0	0	0	0	0	0	0	0	0	0	0	0	0	0	0	0	0	0	0	0	0	0	0	0	0	0	0	0	0	0	0	0	0	0	0	0	0
O32223	IOLW_BACSU	scyllo-inositol 2-dehydrogenase (NADP(+)) (EC 1.1.1.371)	358		scyllo-inositol dehydrogenase (NADP+) activity [GO:0102497]		iolW yvaA BSU33530	0	0	0	0	0	0	0	0	0	0	0	0	0	0	0	0	0	0	0	0	0	0	0	0	0	0	0	0	0	0	0	0	0	0	0	0	0	0	0	0	0	0
P40332	IOLX_BACSU	scyllo-inositol 2-dehydrogenase (NAD(+)) (EC 1.1.1.370)	342		oxidoreductase activity [GO:0016491]		iolX yisS yucG yuxD BSU10850	0	0	0	0	0	0	0	0	0	0	0	0	0	0	0	0	0	0	0	0	0	0	0	0	0	0	0	0	0	0	0	0	0	0	0	0	0	0	0	0	0	0
P39804	IPI_BACSU	Intracellular proteinase inhibitor (BsuPI)	119		serine-type endopeptidase inhibitor activity [GO:0004867]	cytoplasm [GO:0005737]	ipi BSU11130	0	0	0	0	0	0	0	0	0	0	0	0	0	0	0	0	0	0	0	0	0	0	0	0	0	0	0	0	0	0	0	0	0	0	0	0	0	0	0	0	0	0
O34599	ISCS1_BACSU	Putative cysteine desulfurase IscS 1 (EC 2.8.1.7)	379		cysteine desulfurase activity [GO:0031071]; iron-sulfur cluster binding [GO:0051536]; metal ion binding [GO:0046872]		iscS1 yrvO BSU27510	0	0	0	0	0	0	0	0	0	0	0	0	0	0	0	0	0	0	0	0	0	0	0	0	0	0	0	0	0	0	0	0	0	0	0	0	0	0	0	0	0	0
O34874	ISCS2_BACSU	Putative cysteine desulfurase IscS 2 (EC 2.8.1.7)	381		cysteine desulfurase activity [GO:0031071]; iron-sulfur cluster binding [GO:0051536]; metal ion binding [GO:0046872]		iscS2 nifS2 BSU29590	0	0	0	0	0	0	0	0	0	0	0	0	0	0	0	0	0	0	0	0	0	0	0	0	0	0	0	0	0	0	0	0	0	0	0	0	0	0	0	0	0	0
P11018	ISP1_BACSU	Major intracellular serine protease (EC 3.4.21.-) (ISP-1)	319		serine-type endopeptidase activity [GO:0004252]	cytoplasm [GO:0005737]	isp ispA BSU13190	0	0	0	0	0	0	0	0	0	0	0	0	0	0	0	0	0	0	0	0	0	0	0	0	0	0	0	0	0	0	0	0	0	0	0	0	0	0	0	0	0	0
P54383	ISPA_BACSU	Farnesyl diphosphate synthase (FPP synthase) (EC 2.5.1.10) ((2E,6E)-farnesyl diphosphate synthase) (Geranyltranstransferase)	296	isoprenoid biosynthetic process [GO:0008299]	geranyltranstransferase activity [GO:0004337]; metal ion binding [GO:0046872]; prenyltransferase activity [GO:0004659]	cytoplasm [GO:0005737]; intracellular [GO:0005622]	ispA yqiD BSU24280	0	0	0	0	0	0	0	0	0	0	0	0	0	0	0	0	0	0	0	0	0	0	0	0	0	0	0	0	0	0	0	0	0	0	0	0	0	0	0	0	0	0
Q06755	ISPD_BACSU	2-C-methyl-D-erythritol 4-phosphate cytidylyltransferase (EC 2.7.7.60) (4-diphosphocytidyl-2C-methyl-D-erythritol synthase) (MEP cytidylyltransferase) (MCT)	232	isopentenyl diphosphate biosynthetic process, methylerythritol 4-phosphate pathway [GO:0019288]	2-C-methyl-D-erythritol 4-phosphate cytidylyltransferase activity [GO:0050518]		ispD yacM BSU00900	0	0	0	0	0	0	0	0	0	0	0	0	0	0	0	0	0	0	0	0	0	0	0	0	0	0	0	0	0	0	0	0	0	0	0	0	0	0	0	0	0	0
P37550	ISPE_BACSU	4-diphosphocytidyl-2-C-methyl-D-erythritol kinase (CMK) (EC 2.7.1.148) (4-(cytidine-5'-diphospho)-2-C-methyl-D-erythritol kinase)	289	isopentenyl diphosphate biosynthetic process, methylerythritol 4-phosphate pathway [GO:0019288]; terpenoid biosynthetic process [GO:0016114]	4-(cytidine 5'-diphospho)-2-C-methyl-D-erythritol kinase activity [GO:0050515]; ATP binding [GO:0005524]		ispE ipk yabH BSU00460	0	0	0	0	0	0	0	0	0	0	0	0	0	0	0	0	0	0	0	0	0	0	0	0	0	0	0	0	0	0	0	0	0	0	0	0	0	0	0	0	0	0
Q06756	ISPF_BACSU	2-C-methyl-D-erythritol 2,4-cyclodiphosphate synthase (MECDP-synthase) (MECPP-synthase) (MECPS) (EC 4.6.1.12)	158	isopentenyl diphosphate biosynthetic process, methylerythritol 4-phosphate pathway [GO:0019288]; terpenoid biosynthetic process [GO:0016114]	2-C-methyl-D-erythritol 2,4-cyclodiphosphate synthase activity [GO:0008685]; metal ion binding [GO:0046872]		ispF yacN BSU00910	0	0	0	0	0	0	0	0	0	0	8.2	0	0	0	0	0	0	0	0	0	0	0	0	0	0	0	0	0	0	0	0	0	0	0	0	0	0	0	0	0	0	0
P54482	ISPG_BACSU	4-hydroxy-3-methylbut-2-en-1-yl diphosphate synthase (flavodoxin) (EC 1.17.7.3) (1-hydroxy-2-methyl-2-(E)-butenyl 4-diphosphate synthase)	377	isopentenyl diphosphate biosynthetic process, methylerythritol 4-phosphate pathway [GO:0019288]; terpenoid biosynthetic process [GO:0016114]	4-hydroxy-3-methylbut-2-en-1-yl diphosphate synthase activity [GO:0046429]; 4 iron, 4 sulfur cluster binding [GO:0051539]; iron ion binding [GO:0005506]		ispG yqfY BSU25070	0	0	0	0	0	0	0	0	0	0	0	0	0	0	0	0	0	0	0	0	0	0	0	0	0	0	0	0	0	0	0	0	0	0	0	0	0	0	0	0	0	0
P54473	ISPH_BACSU	4-hydroxy-3-methylbut-2-enyl diphosphate reductase (EC 1.17.7.4)	314	dimethylallyl diphosphate biosynthetic process [GO:0050992]; isopentenyl diphosphate biosynthetic process, methylerythritol 4-phosphate pathway [GO:0019288]	3 iron, 4 sulfur cluster binding [GO:0051538]; 4-hydroxy-3-methylbut-2-en-1-yl diphosphate reductase activity [GO:0051745]; metal ion binding [GO:0046872]		ispH yqfP BSU25160	0	0	0	0	0	0	0	0	0	0	0	0	0	0	0	0	0	0	0	0	0	0	0	0	0	0	19	0	13	0	0	0	6	0	0	0	0	0	0	0	0	0
Q01620	JAG_BACSU	Protein jag (SpoIIIJ-associated protein)	208		RNA binding [GO:0003723]		jag BSU41030	0	0	0	0	0	0	0	0	0	0	0	0	0	0	0	0	0	0	0	0	0	0	0	0	0	0	0	0	0	0	0	0	0	0	0	0	0	0	0	0	0	0
O34676	KAMA_BACSU	L-lysine 2,3-aminomutase (LAM) (EC 5.4.3.2) (KAM)	471	L-lysine catabolic process to acetate [GO:0019475]	4 iron, 4 sulfur cluster binding [GO:0051539]; lysine 2,3-aminomutase activity [GO:0050066]; metal ion binding [GO:0046872]		kamA BSU19690	0	0	0	0	0	0	0	0	0	0	0	0	0	0	0	0	0	0	0	0	0	0	0	0	0	0	0	0	0	0	0	0	0	0	0	0	0	0	0	0	0	0
Q08429	KAPB_BACSU	Kinase-associated lipoprotein B	128			plasma membrane [GO:0005886]	kapB BSU31460	0	0	0	0	0	0	0	0	0	0	0	0	0	0	0	0	0	0	0	0	0	0	0	0	0	0	0	0	0	0	0	0	0	0	0	0	0	0	0	0	0	0
O05231	KAPD_BACSU	Probable 3'-5' exonuclease KapD (EC 3.1.-.-)	205	sporulation resulting in formation of a cellular spore [GO:0030435]	exonuclease activity [GO:0004527]; metal ion binding [GO:0046872]; nucleic acid binding [GO:0003676]		kapD yugB BSU31470	0	0	0	0	0	0	0	0	0	0	0	0	0	0	0	0	0	0	0	0	0	0	0	0	0	0	0	0	0	0	0	0	0	0	0	0	0	0	0	0	0	0
P26901	CATA_BACSU	Vegetative catalase (EC 1.11.1.6)	483	hydrogen peroxide catabolic process [GO:0042744]; response to hydrogen peroxide [GO:0042542]	catalase activity [GO:0004096]; heme binding [GO:0020037]; metal ion binding [GO:0046872]	cytoplasm [GO:0005737]	katA kat kat-19 BSU08820	20	0	0	20	10.68	0	0	0	10.4	0	0	18.1	0	0	0	0	0	0	40.3	0	0	0	0	0	0	0	0	0	0	20	20	0	0	0	0	0	0	0	34	0	0	0
P42234	CATE_BACSU	Catalase-2 (EC 1.11.1.6)	686	hydrogen peroxide catabolic process [GO:0042744]; response to oxidative stress [GO:0006979]; sporulation resulting in formation of a cellular spore [GO:0030435]	catalase activity [GO:0004096]; heme binding [GO:0020037]; metal ion binding [GO:0046872]	cytosol [GO:0005829]	katE katB BSU39050 N15D	0	8.82	0	20	0	0	0	0	0	0	0	0	0	0	0	0	0	0	0	0	0	0	0	0	0	0	0	0	0	20	0	0	0	0	0	0	0	0	0	0	0	0
P94377	CATX_BACSU	Catalase X (EC 1.11.1.6)	547	hydrogen peroxide catabolic process [GO:0042744]; response to hydrogen peroxide [GO:0042542]	catalase activity [GO:0004096]; heme binding [GO:0020037]; metal ion binding [GO:0046872]	cytoplasm [GO:0005737]	katX yxlI BSU38630	0	0	0	0	0	0	0	0	0	0	0	0	0	0	0	0	0	0	0	0	0	0	0	0	0	0	0	0	0	0	0	0	0	0	0	0	0	0	0	0	0	0
P16449	KBAA_BACSU	KinB-signaling pathway activation protein	198	positive regulation of sporulation resulting in formation of a cellular spore [GO:0045881]; sporulation resulting in formation of a cellular spore [GO:0030435]		integral component of membrane [GO:0016021]; plasma membrane [GO:0005886]	kbaA ybaM ybxC BSU01560	0	0	0	0	0	0	0	0	0	0	0	0	0	0	0	0	0	0	0	0	0	0	0	0	0	0	0	0	0	0	0	0	0	0	0	0	0	0	0	0	0	0
O31777	BIOF1_BACSU	8-amino-7-oxononanoate synthase 1 (AONS) (EC 2.3.1.47) (7-keto-8-amino-pelargonic acid synthase) (7-KAP synthase) (KAPA synthase) (8-amino-7-ketopelargonate synthase) (Alpha-oxoamine synthase)	392	biotin biosynthetic process [GO:0009102]	8-amino-7-oxononanoate synthase activity [GO:0008710]; glycine C-acetyltransferase activity [GO:0008890]; pyridoxal phosphate binding [GO:0030170]		kbl BSU17000	0	0	0	0	0	0	0	0	0	0	0	0	0	0	0	0	0	0	0	0	0	0	0	0	0	0	0	0	0	0	0	0	0	0	0	0	0	0	0	0	0	0
P50846	ALKH_BACSU	KHG/KDPG aldolase [Includes: 4-hydroxy-2-oxoglutarate aldolase (EC 4.1.3.16) (2-keto-4-hydroxyglutarate aldolase) (KHG-aldolase); 2-dehydro-3-deoxy-phosphogluconate aldolase (EC 4.1.2.14) (2-keto-3-deoxy-6-phosphogluconate aldolase) (KDPG-aldolase) (Phospho-2-dehydro-3-deoxygluconate aldolase) (Phospho-2-keto-3-deoxygluconate aldolase)]	196	metabolic process [GO:0008152]	2-dehydro-3-deoxy-phosphogluconate aldolase activity [GO:0008675]; 4-hydroxy-2-oxoglutarate aldolase activity [GO:0008700]	cytoplasm [GO:0005737]	kdgA BSU22100	0	0	0	0	0	0	0	0	0	0	0	0	0	0	0	0	0	0	0	0	0	0	0	0	0	0	0	0	0	0	0	0	0	0	0	0	0	0	0	0	0	0
P50845	KDGK_BACSU	2-dehydro-3-deoxygluconokinase (EC 2.7.1.45) (2-keto-3-deoxygluconokinase) (3-deoxy-2-oxo-D-gluconate kinase) (KDG kinase)	324		2-dehydro-3-deoxygluconokinase activity [GO:0008673]; ATP binding [GO:0005524]		kdgK BSU22110	0	0	0	0	0	0	0	0	0	0	0	0	0	0	0	0	0	0	0	0	0	0	0	0	0	0	0	0	0	0	0	0	0	0	0	0	0	0	0	0	0	0
P50844	KDGR_BACSU	HTH-type transcriptional regulator KdgR (Kdg operon repressor)	339	DNA recombination [GO:0006310]; DNA repair [GO:0006281]; regulation of transcription, DNA-templated [GO:0006355]; transcription, DNA-templated [GO:0006351]	ATP binding [GO:0005524]; DNA binding [GO:0003677]; DNA ligase (ATP) activity [GO:0003910]		kdgR BSU22120	0	0	0	0	0	0	0	0	0	0	0	0	0	0	0	0	0	0	0	0	0	0	0	0	0	0	0	0	0	0	0	0	0	0	0	0	0	0	0	0	0	0
P50847	KDGT_BACSU	2-keto-3-deoxygluconate permease (KDG permease)	330		2-keto-3-deoxygluconate:proton symporter activity [GO:0015649]	integral component of membrane [GO:0016021]; plasma membrane [GO:0005886]	kdgT BSU22090	0	0	0	0	0	0	0	0	0	0	0	0	0	0	0	0	0	0	0	0	0	0	0	0	0	0	0	0	0	0	0	0	0	0	0	0	0	0	0	0	0	0
P50842	KDUD_BACSU	2-dehydro-3-deoxy-D-gluconate 5-dehydrogenase (EC 1.1.1.127) (2-keto-3-deoxygluconate 5-dehydrogenase) (2-keto-3-deoxygluconate oxidoreductase) (KDG oxidoreductase)	254	pectin catabolic process [GO:0045490]	2-dehydro-3-deoxy-D-gluconate 5-dehydrogenase activity [GO:0047001]; 2-deoxy-D-gluconate 3-dehydrogenase activity [GO:0008678]; NAD binding [GO:0051287]		kduD BSU22140	0	0	0	0	0	0	0	0	0	0	0	0	0	0	0	0	0	0	0	0	0	0	0	0	0	0	0	0	0	0	0	0	0	0	0	0	0	0	0	0	0	0
P50843	KDUI_BACSU	4-deoxy-L-threo-5-hexosulose-uronate ketol-isomerase (EC 5.3.1.17) (5-keto-4-deoxyuronate isomerase) (DKI isomerase)	275	pectin catabolic process [GO:0045490]	4-deoxy-L-threo-5-hexosulose-uronate ketol-isomerase activity [GO:0008697]; metal ion binding [GO:0046872]		kduI BSU22130	0	0	0	0	0	0	0	0	0	0	0	0	0	0	0	0	0	0	0	0	0	0	0	0	0	0	0	0	0	0	0	0	0	0	0	0	0	0	0	0	0	0
O07535	KHTT_BACSU	K(+)/H(+) antiporter subunit KhtT	165	potassium ion transport [GO:0006813]	cation transmembrane transporter activity [GO:0008324]	plasma membrane [GO:0005886]	khtT yhaT BSU09860	0	0	0	0	0	0	0	0	0	0	0	0	0	0	0	0	0	0	0	0	0	0	0	0	0	0	0	0	0	0	0	0	0	0	0	0	0	0	0	0	0	0
P16497	KINA_BACSU	Sporulation kinase A (EC 2.7.13.3) (Stage II sporulation protein F) (Stage II sporulation protein J)	606	positive regulation of sporulation [GO:0043938]; regulation of transcription, DNA-templated [GO:0006355]; sporulation resulting in formation of a cellular spore [GO:0030435]	ATP binding [GO:0005524]; identical protein binding [GO:0042802]; phosphorelay sensor kinase activity [GO:0000155]	intracellular [GO:0005622]	kinA gsiC scoD spoIIF spoIIJ BSU13990	0	0	0	0	0	0	0	0	0	0	0	0	0	0	0	0	0	0	0	0	0	0	0	0	0	0	0	0	0	0	0	0	0	0	0	0	0	0	0	0	0	0
Q08430	KINB_BACSU	Sporulation kinase B (EC 2.7.13.3)	428	positive regulation of sporulation resulting in formation of a cellular spore [GO:0045881]; sporulation resulting in formation of a cellular spore [GO:0030435]	ATP binding [GO:0005524]; phosphorelay sensor kinase activity [GO:0000155]	integral component of membrane [GO:0016021]; intracellular [GO:0005622]; plasma membrane [GO:0005886]	kinB BSU31450	0	0	0	0	0	0	0	0	0	0	0	0	0	0	0	0	0	0	0	0	0	0	0	0	0	0	0	0	0	0	0	0	0	0	0	0	0	0	0	0	0	0
P39764	KINC_BACSU	Sporulation kinase C (EC 2.7.13.3)	428	regulation of transcription, DNA-templated [GO:0006355]; sporulation resulting in formation of a cellular spore [GO:0030435]	ATP binding [GO:0005524]; phosphorelay sensor kinase activity [GO:0000155]	integral component of membrane [GO:0016021]; intracellular [GO:0005622]; plasma membrane [GO:0005886]	kinC mskA ssb BSU14490	0	0	0	0	0	0	0	0	0	0	0	0	0	0	0	0	0	0	0	0	0	0	0	0	0	0	0	0	0	0	0	0	0	0	0	0	0	0	0	0	0	0
O31671	KIND_BACSU	Sporulation kinase D (EC 2.7.13.3) (Sensor histidine kinase D)	506	sporulation resulting in formation of a cellular spore [GO:0030435]	ATP binding [GO:0005524]; phosphorelay sensor kinase activity [GO:0000155]	integral component of membrane [GO:0016021]; intracellular [GO:0005622]; plasma membrane [GO:0005886]	kinD ykvD BSU13660	0	0	0	0	0	0	0	0	0	0	0	0	0	0	0	0	0	0	0	0	0	0	0	0	0	0	0	0	0	0	0	0	0	0	0	0	0	0	0	0	0	0
O31661	KINE_BACSU	Sporulation kinase E (EC 2.7.13.3) (Sensor histidine kinase E)	738	regulation of transcription, DNA-templated [GO:0006355]; sporulation resulting in formation of a cellular spore [GO:0030435]	ATP binding [GO:0005524]; phosphorelay sensor kinase activity [GO:0000155]	intracellular [GO:0005622]	kinE ykrQ BSU13530	0	0	0	0	0	0	0	0	0	0	0	0	0	0	0	0	0	0	0	0	0	0	0	0	0	0	0	0	0	0	0	0	0	0	0	0	0	0	0	0	0	0
Q7WY77	KIPA_BACSU	KipI antagonist (Protein KipA)	335	sporulation resulting in formation of a cellular spore [GO:0030435]			kipA BSU04090	0	0	0	0	0	0	0	0	0	0	0	0	0	0	0	0	0	0	0	0	0	0	0	0	0	0	0	0	0	0	0	0	0	0	0	0	0	0	0	0	0	0
P60495	KIPI_BACSU	Kinase A inhibitor (Sporulation inhibitor KipI)	240	sporulation resulting in formation of a cellular spore [GO:0030435]	ATP binding [GO:0005524]; protein kinase inhibitor activity [GO:0004860]		kipI ycsJ BSU04080	0	0	0	0	0	0	0	0	0	0	0	0	0	0	0	0	0	0	0	0	0	0	0	0	0	0	0	0	0	0	0	0	0	0	0	0	0	0	0	0	0	0
P42968	KIPR_BACSU	HTH-type transcriptional regulator KipR (Kip operon repressor protein)	250	negative regulation of transcription, DNA-templated [GO:0045892]; transcription, DNA-templated [GO:0006351]	DNA binding [GO:0003677]; transcription factor activity, sequence-specific DNA binding [GO:0003700]		kipR ycsO BSU04100	0	0	0	0	0	0	0	0	0	0	0	0	0	0	0	0	0	0	0	0	0	0	0	0	0	0	0	0	0	0	0	0	0	0	0	0	0	0	0	0	0	0
O32080	KTRA_BACSU	Ktr system potassium uptake protein A (K(+)-uptake protein KtrA)	222	potassium ion transport [GO:0006813]	cation transmembrane transporter activity [GO:0008324]	plasma membrane [GO:0005886]	ktrA yuaA BSU31090	0	0	0	0	0	0	0	0	0	0	0	0	0	0	0	0	0	0	0	0	0	0	0	0	0	0	0	0	0	0	0	0	0	0	0	0	0	0	0	0	0	0
O32081	KTRB_BACSU	Ktr system potassium uptake protein B (K(+)-uptake protein KtrB)	445		potassium ion symporter activity [GO:0022820]	integral component of membrane [GO:0016021]; plasma membrane [GO:0005886]	ktrB yubG BSU31100	0	0	0	0	0	0	0	0	0	0	0	0	0	0	0	0	0	0	0	0	0	0	0	0	0	0	0	0	0	0	0	0	0	0	0	0	0	0	0	0	0	0
P39760	KTRC_BACSU	Ktr system potassium uptake protein C (K(+)-uptake protein KtrC) (ORF4)	221	potassium ion transport [GO:0006813]	cation transmembrane transporter activity [GO:0008324]	plasma membrane [GO:0005886]	ktrC ykqB ylxV yzaC BSU14510	0	0	0	0	0	0	0	0	0	0	0	0	0	0	0	0	0	0	0	0	0	0	0	0	0	0	0	0	0	0	0	0	0	0	0	0	0	0	0	0	0	0
O31658	KTRD_BACSU	Ktr system potassium uptake protein D (K(+)-uptake protein KtrD)	449	potassium ion transport [GO:0006813]	cation transmembrane transporter activity [GO:0008324]	integral component of membrane [GO:0016021]; plasma membrane [GO:0005886]	ktrD ykrM BSU13500	0	0	0	0	0	0	0	0	0	0	0	0	0	0	0	0	0	0	0	0	0	0	0	0	0	0	0	0	0	0	0	0	0	0	0	0	0	0	0	0	0	0
O34859	KU_BACSU	Non-homologous end joining protein Ku	311	DNA recombination [GO:0006310]; double-strand break repair via nonhomologous end joining [GO:0006303]	double-stranded DNA binding [GO:0003690]		ku ykoV BSU13410	0	0	0	0	0	0	0	0	0	0	0	0	0	0	0	0	0	0	0	0	0	0	0	0	0	0	0	0	0	0	0	0	0	0	0	0	0	0	0	0	0	0
P94547	LCFA_BACSU	Long-chain-fatty-acid--CoA ligase (EC 6.2.1.3) (Long-chain acyl-CoA synthetase)	560		ATP binding [GO:0005524]; decanoate--CoA ligase activity [GO:0102391]; long-chain fatty acid-CoA ligase activity [GO:0004467]		lcfA BSU28560	0	0	0	0	0	0	0	0	0	0	0	0	0	0	0	0	0	0	0	0	0	0	0	0	0	0	0	0	0	0	0	0	0	0	0	0	0	0	0	0	0	0
O07610	LCFB_BACSU	Long-chain-fatty-acid--CoA ligase (EC 6.2.1.3) (Long-chain acyl-CoA synthetase)	513	fatty acid beta-oxidation [GO:0006635]	ATP binding [GO:0005524]; decanoate--CoA ligase activity [GO:0102391]; long-chain fatty acid-CoA ligase activity [GO:0004467]		lcfB yhfL BSU10270	0	0	0	0	0	0	0	0	0	0	0	0	0	0	0	0	0	0	0	0	0	0	0	0	0	0	0	0	0	0	0	0	0	0	0	0	0	0	0	0	0	0
P55910	LCTP_BACSU	L-lactate permease	541		lactate transmembrane transporter activity [GO:0015129]	integral component of plasma membrane [GO:0005887]	lctP ycgC BSU03060	0	0	0	0	0	0	0	0	0	0	0	0	0	0	0	0	0	0	0	0	0	0	0	0	0	0	0	0	0	0	0	0	0	0	0	0	0	0	0	0	0	0
P13714	LDH_BACSU	L-lactate dehydrogenase (L-LDH) (EC 1.1.1.27)	320	carbohydrate metabolic process [GO:0005975]; carboxylic acid metabolic process [GO:0019752]	L-lactate dehydrogenase activity [GO:0004459]	cytoplasm [GO:0005737]	ldh lctE BSU03050	0	0	0	0	0	0	0	0	0	0	0	0	0	0	0	0	0	0	0	0	0	0	0	0	0	0	0	0	0	0	0	0	0	0	0	0	0	0	0	0	0	0
P37949	LEPA_BACSU	Elongation factor 4 (EF-4) (EC 3.6.5.n1) (Ribosomal back-translocase LepA)	612	translation [GO:0006412]	GTPase activity [GO:0003924]; GTP binding [GO:0005525]	plasma membrane [GO:0005886]	lepA yqeQ yqxB BSU25510	0	0	0	0	0	0	0	0	0	0	0	0	0	0	0	0	0	0	0	0	0	0	0	0	0	0	0	0	0	0	0	0	0	0	0	0	0	0	0	0	0	0
P94565	LEU1_BACSU	2-isopropylmalate synthase (EC 2.3.3.13) (Alpha-IPM synthase) (Alpha-isopropylmalate synthase)	518	leucine biosynthetic process [GO:0009098]	2-isopropylmalate synthase activity [GO:0003852]		leuA BSU28280	0	0	0	0	0	0	0	0	0	0	0	0	0	0	0	0	0	0	0	0	0	0	0	0	0	0	0	0	0	0	0	0	0	0	0	0	0	0	0	0	0	0
P05645	LEU3_BACSU	3-isopropylmalate dehydrogenase (EC 1.1.1.85) (3-IPM-DH) (Beta-IPM dehydrogenase) (IMDH)	365	leucine biosynthetic process [GO:0009098]	3-isopropylmalate dehydrogenase activity [GO:0003862]; magnesium ion binding [GO:0000287]; NAD binding [GO:0051287]	cytosol [GO:0005829]	leuB leuC BSU28270	0	0	0	0	0	0	0	0	0	0	0	0	0	0	0	0	0	0	0	0	0	0	0	0	0	0	0	0	0	0	0	0	0	0	0	0	0	0	0	0	0	0
P80858	LEUC_BACSU	3-isopropylmalate dehydratase large subunit (EC 4.2.1.33) (Alpha-IPM isomerase) (IPMI) (Isopropylmalate isomerase) (Superoxide-inducible protein 10) (SOI10)	472	leucine biosynthetic process [GO:0009098]	3-isopropylmalate dehydratase activity [GO:0003861]; 4 iron, 4 sulfur cluster binding [GO:0051539]; metal ion binding [GO:0046872]		leuC BSU28260	0	0	0	0	0	0	0	0	0	0	0	0	0	0	0	0	0	0	0	0	0	0	0	0	0	0	0	0	0	0	0	0	0	0	0	0	0	0	0	0	0	0
P94568	LEUD_BACSU	3-isopropylmalate dehydratase small subunit (EC 4.2.1.33) (Alpha-IPM isomerase) (IPMI) (Isopropylmalate isomerase)	199	leucine biosynthetic process [GO:0009098]	3-isopropylmalate dehydratase activity [GO:0003861]	3-isopropylmalate dehydratase complex [GO:0009316]	leuD BSU28250	0	0	0	0	0	0	13.73	0	0	0	0	0	0	0	0	0	0	0	0	0	0	0	0	19.63	0	0	0	0	0	0	0	0	0	0	0	0	0	0	0	0	0	0
P36430	SYL_BACSU	Leucine--tRNA ligase (EC 6.1.1.4) (Leucyl-tRNA synthetase) (LeuRS)	804	leucyl-tRNA aminoacylation [GO:0006429]	aminoacyl-tRNA editing activity [GO:0002161]; ATP binding [GO:0005524]; leucine-tRNA ligase activity [GO:0004823]	cytoplasm [GO:0005737]	leuS BSU30320	0	0	0	0	0	0	0	0	0	0	0	0	0	0	0	0	0	0	0	0	0	0	0	0	0	0	0	0	0	0	0	0	0	0	0	0	0	0	0	0	0	0
O07003	LEVB_BACSU	Levanbiose-producing levanase (EC 3.2.1.64) (2,6-beta-fructan 6-levanbiohydrolase) (Endo-levanase)	516	sucrose catabolic process [GO:0005987]	2,6-beta-fructan 6-levanbiohydrolase activity [GO:0033912]; beta-fructofuranosidase activity [GO:0004564]	integral component of membrane [GO:0016021]; plasma membrane [GO:0005886]	levB yveB BSU34460	0	0	0	0	0	0	0	0	0	0	0	0	0	0	0	0	0	0	0	0	0	0	0	0	0	0	0	0	0	0	0	0	0	0	0	0	0	0	0	0	0	0
P26379	PTFA_BACSU	Fructose-specific phosphotransferase enzyme IIA component (EC 2.7.1.-) (EIIA-Fru) (PTS system fructose-specific EIIA component) (p16)	146	phosphoenolpyruvate-dependent sugar phosphotransferase system [GO:0009401]	kinase activity [GO:0016301]; phosphotransferase activity, alcohol group as acceptor [GO:0016773]	cytoplasm [GO:0005737]; integral component of membrane [GO:0016021]	levD sacL BSU27070	0	0	0	0	0	0	0	0	0	0	0	0	0	0	0	0	0	0	0	0	0	0	0	0	0	0	0	0	0	0	0	0	0	0	0	0	0	0	0	0	0	0
P26380	PTFB_BACSU	Fructose-specific phosphotransferase enzyme IIB component (EC 2.7.1.202) (EIIB-Fru) (PTS system fructose-specific EIIB component) (p18)	163	phosphoenolpyruvate-dependent sugar phosphotransferase system [GO:0009401]	kinase activity [GO:0016301]; protein-N(PI)-phosphohistidine-sugar phosphotransferase activity [GO:0008982]	cytoplasm [GO:0005737]	levE sacL BSU27060	0	0	0	0	0	0	0	0	0	0	0	0	0	0	0	0	0	0	0	0	0	0	0	0	0	0	0	0	0	0	0	0	0	0	0	0	0	0	0	0	0	0
P26381	PTFC_BACSU	Fructose permease IIC component (EIIC-Fru) (PTS system fructose-specific EIIC component) (p28)	269	phosphoenolpyruvate-dependent sugar phosphotransferase system [GO:0009401]	sugar transmembrane transporter activity [GO:0051119]	integral component of plasma membrane [GO:0005887]	levF BSU27050	0	0	0	0	0	0	0	0	0	0	0	0	0	0	0	0	0	0	0	0	0	0	0	0	0	0	0	0	0	0	0	0	0	0	0	0	0	0	0	0	0	0
P26382	PTFD_BACSU	Fructose permease IID component (EIID-Fru) (PTS system fructose-specific EIID component) (p30)	275	phosphoenolpyruvate-dependent sugar phosphotransferase system [GO:0009401]	sugar transmembrane transporter activity [GO:0051119]	integral component of plasma membrane [GO:0005887]	levG BSU27040	0	0	0	0	0	0	0	0	0	0	0	0	0	0	0	0	0	0	0	0	0	0	0	0	0	0	0	0	0	0	0	0	0	0	0	0	0	0	0	0	0	0
P23914	LEVR_BACSU	Transcriptional regulatory protein LevR [Includes: Putative phosphotransferase EIIA component (EC 2.7.1.-) (Putative PTS system EIIA component)]	935	phosphoenolpyruvate-dependent sugar phosphotransferase system [GO:0009401]; positive regulation of transcription, DNA-templated [GO:0045893]; transcription, DNA-templated [GO:0006351]	ATP binding [GO:0005524]; DNA binding [GO:0003677]; kinase activity [GO:0016301]; RNA binding [GO:0003723]; transcription factor binding [GO:0008134]	integral component of membrane [GO:0016021]	levR BSU27080	0	0	0	0	0	0	0	0	0	0	0	0	0	0	0	0	0	0	0	0	0	0	0	0	0	0	0	0	0	0	0	0	0	0	0	0	0	0	0	0	0	0
P31080	LEXA_BACSU	LexA repressor (EC 3.4.21.88) (SOS regulatory protein DinR)	205	DNA repair [GO:0006281]; DNA replication [GO:0006260]; negative regulation of transcription, DNA-templated [GO:0045892]; SOS response [GO:0009432]; transcription, DNA-templated [GO:0006351]	DNA binding [GO:0003677]; serine-type endopeptidase activity [GO:0004252]		lexA dinR BSU17850	0	0	0	0	0	0	0	0	0	0	0	0	0	0	0	0	0	0	0	0	0	0	0	0	0	0	0	0	0	0	0	0	0	0	0	0	0	0	0	0	0	0
O34752	LGT_BACSU	Prolipoprotein diacylglyceryl transferase (EC 2.4.99.-) (Spore germination protein GerF)	269	lipoprotein biosynthetic process [GO:0042158]; protein lipoylation [GO:0009249]	transferase activity, transferring glycosyl groups [GO:0016757]	integral component of membrane [GO:0016021]; plasma membrane [GO:0005886]	lgt gerF BSU34990	0	0	0	0	0	0	0	0	0	0	0	0	0	0	0	0	0	0	0	0	0	0	0	0	0	0	0	0	0	0	0	0	0	0	0	0	0	0	0	0	0	0
O32199	LIAF_BACSU	Protein LiaF	241			integral component of membrane [GO:0016021]; plasma membrane [GO:0005886]	liaF yvqF BSU33100	0	0	0	0	0	0	0	0	0	0	0	0	0	0	0	0	0	0	0	0	0	0	0	0	0	0	0	0	0	0	0	0	0	0	0	0	0	0	0	0	0	0
O32200	LIAG_BACSU	Protein LiaG	290				liaG yvqG BSU33110	0	0	0	0	0	0	0	0	0	0	0	0	0	0	0	0	0	0	0	0	0	0	0	0	0	0	0	0	0	0	0	0	0	0	0	0	0	0	0	0	0	0
O32201	LIAH_BACSU	Protein LiaH	225			cytosol [GO:0005829]	liaH yvqH BSU33120	0	0	0	0	0	39.2	0	105.8	0	0	8.1	0	5.54	5.44	15.57	42.88	20	0	0	0	0	17	0	0	0	0	16.6	0	4.1	0	0	0	0	86	0	0	0	38.61	0	0	0	0
O32202	LIAI_BACSU	Protein LiaI	126			integral component of membrane [GO:0016021]; plasma membrane [GO:0005886]	liaI yvqI BSU33130	0	0	0	0	0	0	0	0	0	0	0	0	0	0	0	0	0	0	0	0	0	0	0	0	0	0	0	0	0	0	0	0	0	0	0	0	0	0	0	0	0	0
O32197	LIAR_BACSU	Transcriptional regulatory protein LiaR	211	phosphorelay signal transduction system [GO:0000160]; regulation of transcription, DNA-templated [GO:0006355]; transcription, DNA-templated [GO:0006351]	DNA binding [GO:0003677]	cytoplasm [GO:0005737]	liaR yvqC BSU33080	0	0	0	0	0	0	0	0	0	0	0	0	0	0	0	5.6	0	0	0	0	0	0	0	0	0	0	0	0	13.9	0	0	0	0	0	0	0	0	0	0	0	0	0
O32198	LIAS_BACSU	Sensor histidine kinase LiaS (EC 2.7.13.3)	360		ATP binding [GO:0005524]; phosphorelay sensor kinase activity [GO:0000155]; protein dimerization activity [GO:0046983]	integral component of membrane [GO:0016021]; intracellular [GO:0005622]; plasma membrane [GO:0005886]	liaS yvqE BSU33090	0	0	0	0	0	0	0	0	0	0	0	0	0	0	0	0	0	0	0	0	0	0	0	0	0	0	0	0	0	0	0	0	0	0	0	0	0	0	0	0	0	0
P46319	PTJA_BACSU	Lichenan-specific phosphotransferase enzyme IIA component (EC 2.7.1.-) (EIIA-Lic) (EIII-Lic) (PTS system lichenan-specific EIIA component)	110	phosphoenolpyruvate-dependent sugar phosphotransferase system [GO:0009401]	transferase activity [GO:0016740]	cytoplasm [GO:0005737]	licA celC BSU38570	0	0	0	0	0	0	0	0	0	0	0	0	0	0	0	0	0	0	0	0	0	0	0	0	0	0	0	0	0	0	0	0	0	0	0	0	0	0	0	0	0	0
P46318	PTJB_BACSU	Lichenan-specific phosphotransferase enzyme IIB component (EC 2.7.1.-) (EIIB-Lic) (PTS system lichenan-specific EIIB component)	102	phosphoenolpyruvate-dependent sugar phosphotransferase system [GO:0009401]	kinase activity [GO:0016301]; protein-N(PI)-phosphohistidine-sugar phosphotransferase activity [GO:0008982]	cytoplasm [GO:0005737]	licB celA BSU38590	0	0	0	0	0	0	0	0	0	0	0	0	0	0	0	0	0	0	0	0	0	0	0	0	0	0	0	0	0	0	0	0	0	0	0	0	0	0	0	0	0	0
P46317	PTJC_BACSU	Lichenan permease IIC component (EIIC-Lic) (PTS system lichenan-specific EIIC component)	452	phosphoenolpyruvate-dependent sugar phosphotransferase system [GO:0009401]	protein-N(PI)-phosphohistidine-sugar phosphotransferase activity [GO:0008982]	integral component of membrane [GO:0016021]; plasma membrane [GO:0005886]	licC celB BSU38580	0	0	0	0	0	0	0	0	0	0	0	0	0	0	0	0	0	0	0	0	0	0	0	0	0	0	0	0	0	0	0	0	0	0	0	0	0	0	0	0	0	0
P46320	LICH_BACSU	Probable 6-phospho-beta-glucosidase (EC 3.2.1.86)	442	carbohydrate metabolic process [GO:0005975]	6-phospho-beta-glucosidase activity [GO:0008706]; metal ion binding [GO:0046872]; oxidoreductase activity, acting on the CH-OH group of donors, NAD or NADP as acceptor [GO:0016616]		licH celD celF BSU38560	0	0	0	0	0	0	0	0	0	0	0	0	0	0	0	0	0	0	0	0	0	0	0	0	0	0	0	0	0	0	0	0	0	0	0	0	0	0	0	0	0	0
P46321	LICR_BACSU	Probable licABCH operon regulator [Includes: Putative phosphotransferase enzyme IIB component (EC 2.7.1.-) (Putative PTS system EIIB component); Putative phosphotransferase enzyme IIA component (Putative PTS system EIIA component)]	641	phosphoenolpyruvate-dependent sugar phosphotransferase system [GO:0009401]; regulation of transcription, DNA-templated [GO:0006355]; transcription, DNA-templated [GO:0006351]	kinase activity [GO:0016301]; protein-N(PI)-phosphohistidine-sugar phosphotransferase activity [GO:0008982]; RNA binding [GO:0003723]		licR celR BSU38600	0	0	0	0	0	0	0	0	0	0	0	0	0	0	0	0	0	0	0	0	0	0	0	0	0	0	0	0	0	0	0	0	0	0	0	0	0	0	0	0	0	0
P39805	LICT_BACSU	Transcription antiterminator LicT	277	positive regulation of transcription, DNA-templated [GO:0045893]; transcription, DNA-templated [GO:0006351]	RNA binding [GO:0003723]		licT BSU39080 N15A	0	0	0	0	0	0	0	0	0	0	0	0	0	0	0	0	0	0	0	0	0	0	0	0	0	0	0	0	0	0	0	0	0	0	0	0	0	0	0	0	0	0
O31498	DNLJ_BACSU	DNA ligase (EC 6.5.1.2) (Polydeoxyribonucleotide synthase [NAD(+)])	668	base-excision repair, DNA ligation [GO:0006288]; DNA replication [GO:0006260]	DNA binding [GO:0003677]; DNA ligase (NAD+) activity [GO:0003911]; metal ion binding [GO:0046872]	cytosol [GO:0005829]	ligA lig yerG BSU06620	0	0	0	0	0	0	0	0	0	0	0	0	0	0	0	0	0	0	0	0	0	0	0	0	0	0	0	0	0	0	0	0	0	0	0	0	0	0	0	0	0	0
O31917	LIGB_BACSU	SPBc2 prophage-derived DNA ligase-like protein LigB	270	DNA recombination [GO:0006310]; DNA repair [GO:0006281]	ATP binding [GO:0005524]; DNA ligase (ATP) activity [GO:0003910]		ligB yoqV BSU20500	0	0	0	0	0	0	0	0	0	0	0	0	0	0	0	0	0	0	0	0	0	0	0	0	0	0	0	0	0	0	0	0	0	0	0	0	0	0	0	0	0	0
O34398	LIGD_BACSU	Bifunctional non-homologous end joining protein LigD (NHEJ DNA polymerase) [Includes: DNA ligase (Lig) (EC 6.5.1.1) (Polydeoxyribonucleotide synthase [ATP]); DNA repair polymerase (Pol) (Polymerase/primase)]	611	DNA recombination [GO:0006310]; DNA repair [GO:0006281]; sporulation resulting in formation of a cellular spore [GO:0030435]	ATP binding [GO:0005524]; DNA binding [GO:0003677]; DNA-directed DNA polymerase activity [GO:0003887]; DNA ligase (ATP) activity [GO:0003910]; exonuclease activity [GO:0004527]; metal ion binding [GO:0046872]		ligd ykoU BSU13400	0	0	0	0	0	0	0	0	0	0	0	0	0	0	0	0	0	0	0	0	0	0	0	0	0	0	0	0	0	0	0	0	0	0	0	0	0	0	0	0	0	0
O32129	LIPA_BACSU	Lipoyl synthase (EC 2.8.1.8) (Lip-syn) (LS) (Lipoate synthase) (Lipoic acid synthase) (Sulfur insertion protein LipA)	298	lipoate biosynthetic process [GO:0009107]; protein lipoylation [GO:0009249]	4 iron, 4 sulfur cluster binding [GO:0051539]; lipoate synthase activity [GO:0016992]; metal ion binding [GO:0046872]	cytoplasm [GO:0005737]	lipA yutB BSU32330	0	0	0	0	0	0	0	0	0	0	0	0	0	0	0	0	0	0	0	0	0	0	0	0	0	0	0	0	0	0	0	0	0	0	0	0	0	0	0	0	0	0
P42969	LIPC_BACSU	Spore germination lipase LipC (EC 3.-.-.-)	213	lipid catabolic process [GO:0016042]; sporulation resulting in formation of a cellular spore [GO:0030435]	hydrolase activity [GO:0016787]	spore wall [GO:0031160]	lipC ycsK BSU04110	0	0	0	0	0	0	0	0	0	0	0	0	0	0	0	0	0	0	0	0	0	0	0	0	0	0	0	0	0	0	0	0	0	0	0	0	0	0	0	0	0	0
P39648	LIPL_BACSU	Octanoyl-[GcvH]:protein N-octanoyltransferase (EC 2.3.1.204) (Octanoyl-[GcvH]:E2 amidotransferase)	281	lipoate biosynthetic process [GO:0009107]; protein lipoylation [GO:0009249]	octanoyltransferase activity [GO:0016415]		lipL ywfL BSU37640 ipa-90d	0	0	2.5	0	0	0	0	0	0	0	0	0	0	0	0	0	0	0	0	0	0	0	0	0	0	0	0	0	0	0	0	0	0	0	0	0	0	0	0	0	0	0
P54511	LIPM_BACSU	Octanoyltransferase LipM (EC 2.3.1.181) (Octanoyl-[acyl-carrier-protein]:[GcvH] N-octanoyltransferase)	278	cellular protein modification process [GO:0006464]; lipoate biosynthetic process [GO:0009107]; protein lipoylation [GO:0009249]	lipoyl(octanoyl) transferase activity [GO:0033819]; octanoyltransferase activity [GO:0016415]		lipM yqhM BSU24530	0	0	0	0	0	0	0	0	0	0	0	0	0	0	0	0	0	0	0	0	0	0	0	0	0	0	0	0	0	0	0	0	0	0	0	0	0	0	0	0	0	0
P37966	LIPO_BACSU	Lipoprotein LipO (Lipoprotein LplA)	502		transporter activity [GO:0005215]	plasma membrane [GO:0005886]	lipO lplA BSU07100	0	0	0	0	0	0	0	0	0	0	0	0	0	0	0	0	0	0	0	0	0	0	0	0	0	0	0	0	0	0	0	0	0	0	0	0	0	0	0	0	0	0
O34619	LMRA_BACSU	HTH-type transcriptional regulator LmrA	188	regulation of transcription, DNA-templated [GO:0006355]; transcription, DNA-templated [GO:0006351]	DNA binding [GO:0003677]		lmrA yccB BSU02680	0	0	0	0	0	0	0	0	0	0	0	0	0	0	0	0	0	0	0	0	0	0	0	0	0	0	0	0	0	0	0	0	0	0	0	0	0	0	0	0	0	0
O35018	LMRB_BACSU	Lincomycin resistance protein LmrB	479	response to antibiotic [GO:0046677]; transmembrane transport [GO:0055085]		integral component of membrane [GO:0016021]; plasma membrane [GO:0005886]	lmrB yccA BSU02670	0	0	0	0	0	0	0	0	0	0	0	0	0	0	0	0	0	0	0	0	0	0	0	0	0	0	0	0	0	0	0	0	0	0	0	0	0	0	0	0	0	0
P37945	LON1_BACSU	Lon protease 1 (EC 3.4.21.53) (ATP-dependent protease La 1)	774	protein catabolic process [GO:0030163]	ATP binding [GO:0005524]; ATP-dependent peptidase activity [GO:0004176]; sequence-specific DNA binding [GO:0043565]; serine-type endopeptidase activity [GO:0004252]	cytoplasm [GO:0005737]	lon1 lonA BSU28200	0	0	0	0	0	0	0	0	0	0	0	0	0	0	0	0	0	0	0	0	0	0	0	0	0	0	0	0	0	0	0	0	0	0	0	0	0	0	0	0	0	0
P42425	LON2_BACSU	Lon protease 2 (EC 3.4.21.53) (ATP-dependent protease La 2)	552	protein catabolic process [GO:0030163]	ATP binding [GO:0005524]; ATP-dependent peptidase activity [GO:0004176]; serine-type endopeptidase activity [GO:0004252]	cytoplasm [GO:0005737]	lon2 lonB ysxF BSU28210	0	0	0	0	0	0	0	0	0	0	0	0	0	0	0	0	0	0	0	0	0	0	0	0	0	0	0	0	0	0	0	0	0	0	0	0	0	0	0	0	0	0
P54533	DLDH2_BACSU	Dihydrolipoyl dehydrogenase (EC 1.8.1.4) (Dihydrolipoamide dehydrogenase) (E3 component of branched-chain alpha-keto acid dehydrogenase complex) (LPD-Val)	474	cell redox homeostasis [GO:0045454]; glycolytic process [GO:0006096]	dihydrolipoyl dehydrogenase activity [GO:0004148]; flavin adenine dinucleotide binding [GO:0050660]	cytoplasm [GO:0005737]	lpdV bfmBC yqiV BSU24060	0	0	0	0	0	2.2	0	0	0	0	0	0	0	0	0	3.4	0	0	0	6.62	0	0	0	0	0	0	0	0	0	0	0	0	0	0	0	0	0	0	0	0	0	0
P39128	LPLB_BACSU	Protein LplB	318	transport [GO:0006810]		integral component of membrane [GO:0016021]; plasma membrane [GO:0005886]	lplB BSU07110	0	0	0	0	0	0	0	0	0	0	0	0	0	0	0	0	0	0	0	0	0	0	0	0	0	0	0	0	0	0	0	0	0	0	0	0	0	0	0	0	0	0
P39129	LPLC_BACSU	Protein LplC	295	transport [GO:0006810]		integral component of membrane [GO:0016021]; plasma membrane [GO:0005886]	lplC BSU07120	0	0	0	0	0	0	0	0	0	0	0	0	0	0	0	0	0	0	0	0	0	0	0	0	0	0	0	0	0	0	0	0	0	0	0	0	0	0	0	0	0	0
P39130	LPLD_BACSU	Alpha-galacturonidase (EC 3.2.1.67)	446	carbohydrate metabolic process [GO:0005975]	galacturan 1,4-alpha-galacturonidase activity [GO:0047911]; metal ion binding [GO:0046872]; oxidoreductase activity, acting on the CH-OH group of donors, NAD or NADP as acceptor [GO:0016616]		lplD BSU07130	0	0	0	0	0	0	0	0	0	0	0	0	0	0	0	0	0	0	0	0	0	0	0	0	0	0	0	0	0	0	0	0	0	0	0	0	0	0	0	0	0	0
O07608	LPLJ_BACSU	Lipoate-protein ligase LplJ (EC 6.3.1.20) (Lipoate--protein ligase)	331	protein lipoylation [GO:0009249]	ATP binding [GO:0005524]; lipoate-protein ligase activity [GO:0016979]; lipoyltransferase activity [GO:0017118]	cytoplasm [GO:0005737]	lplJ yhfJ BSU10250	0	0	0	0	0	0	0	0	0	0	0	0	0	0	0	0	0	0	0	0	0	0	0	0	0	0	0	0	0	0	0	0	0	0	0	0	0	0	0	0	0	0
P94515	LRGA_BACSU	Antiholin-like protein LrgA	146	cytolysis [GO:0019835]		integral component of membrane [GO:0016021]; plasma membrane [GO:0005886]	lrgA ysbA BSU28910	0	0	0	0	0	0	0	0	0	0	0	0	0	0	0	0	0	0	0	0	0	0	0	0	0	0	0	0	0	0	0	0	0	0	0	0	0	0	0	0	0	0
P94516	LRGB_BACSU	Antiholin-like protein LrgB	231	cytolysis [GO:0019835]		integral component of membrane [GO:0016021]; plasma membrane [GO:0005886]	lrgB ysbB BSU28900	0	0	0	0	0	0	0	0	0	0	0	0	0	0	0	0	0	0	0	0	0	0	0	0	0	0	0	0	0	0	0	0	0	0	0	0	0	0	0	0	0	0
P96652	LRPA_BACSU	HTH-type transcriptional regulator LrpA	136	response to amino acid [GO:0043200]; transcription, DNA-templated [GO:0006351]	sequence-specific DNA binding [GO:0043565]; transcription factor activity, sequence-specific DNA binding [GO:0003700]	cytosol [GO:0005829]	lrpA yddO BSU05050	0	0	0	0	0	0	0	0	0	0	0	0	0	0	0	0	0	0	0	0	0	0	0	0	0	0	0	0	0	0	0	0	0	0	0	0	0	0	0	0	0	0
P96653	LRPB_BACSU	HTH-type transcriptional regulator LrpB	149	response to amino acid [GO:0043200]; transcription, DNA-templated [GO:0006351]	sequence-specific DNA binding [GO:0043565]; transcription factor activity, sequence-specific DNA binding [GO:0003700]	cytosol [GO:0005829]	lrpB yddP BSU05060	0	0	0	0	0	0	0	0	0	0	0	0	0	0	0	0	0	0	0	0	0	0	0	0	0	0	0	0	0	0	0	0	0	0	0	0	0	0	0	0	0	0
P96582	LRPC_BACSU	HTH-type transcriptional regulator LrpC	144	response to amino acid [GO:0043200]; transcription, DNA-templated [GO:0006351]	sequence-specific DNA binding [GO:0043565]; transcription factor activity, sequence-specific DNA binding [GO:0003700]	cytosol [GO:0005829]	lrpC ydaI BSU04250	0	0	0	0	0	0	0	0	0	0	0	0	0	0	0	0	0	0	0	0	0	0	0	0	0	0	0	0	0	0	0	0	0	0	0	0	0	0	0	0	0	0
Q45479	LSPA_BACSU	Lipoprotein signal peptidase (EC 3.4.23.36) (Prolipoprotein signal peptidase) (Signal peptidase II) (SPase II)	154		aspartic-type endopeptidase activity [GO:0004190]	integral component of membrane [GO:0016021]; plasma membrane [GO:0005886]	lspA lsp BSU15450	0	0	0	0	0	0	0	0	0	0	0	0	0	0	0	0	0	0	0	0	0	0	0	0	0	0	0	0	0	0	0	0	0	0	0	0	0	0	0	0	0	0
Q797B3	LTAS1_BACSU	Lipoteichoic acid synthase 1 [Cleaved into: Glycerol phosphate lipoteichoic acid synthase 1 (LTA synthase 1) (EC 2.7.8.-) (Polyglycerol phosphate synthase 1); Processed glycerol phosphate lipoteichoic acid synthase 1]	639	cell wall organization [GO:0071555]; lipoteichoic acid biosynthetic process [GO:0070395]	metal ion binding [GO:0046872]; sulfuric ester hydrolase activity [GO:0008484]; transferase activity [GO:0016740]	extracellular region [GO:0005576]; integral component of membrane [GO:0016021]; plasma membrane [GO:0005886]	ltaS1 yfnI BSU07260	0	0	0	0	0	0	0	0	0	0	0	0	0	0	0	0	0	0	0	0	0	0	0	0	0	0	0	0	0	0	0	0	0	0	0	0	0	0	0	0	0	0
O34952	LTAS2_BACSU	Lipoteichoic acid synthase 2 [Cleaved into: Glycerol phosphate lipoteichoic acid synthase 2 (LTA synthase 1) (EC 2.7.8.-) (Polyglycerol phosphate synthase 2); Processed glycerol phosphate lipoteichoic acid synthase 2]	649	cell wall organization [GO:0071555]; lipoteichoic acid biosynthetic process [GO:0070395]	metal ion binding [GO:0046872]; sulfuric ester hydrolase activity [GO:0008484]; transferase activity [GO:0016740]	extracellular region [GO:0005576]; integral component of membrane [GO:0016021]; plasma membrane [GO:0005886]	ltaS2 yflE BSU07710	0	0	0	0	0	0	0	0	0	0	0	0	0	0	0	0	0	0	0	0	0	0	0	0	0	0	0	0	0	0	0	0	0	0	0	0	0	0	0	0	0	0
O07020	LUTA_BACSU	Lactate utilization protein A	238	lactate metabolic process [GO:0006089]			lutA yvfV BSU34050	0	0	0	0	0	0	0	0	0	0	0	0	0	0	0	0	0	0	0	0	0	0	0	0	0	0	0	0	0	0	0	0	0	0	0	0	0	0	0	0	0	0
O07021	LUTB_BACSU	Lactate utilization protein B	479	lactate oxidation [GO:0019516]	4 iron, 4 sulfur cluster binding [GO:0051539]; metal ion binding [GO:0046872]		lutB yvfW BSU34040	0	0	0	0	0	0	0	0	0	0	0	0	0	0	0	0	0	0	0	0	0	0	0	0	0	0	0	0	0	0	0	0	0	0	0	0	0	0	0	0	0	0
O32259	LUTC_BACSU	Lactate utilization protein C	240				lutC yvbY BSU34030	0	0	0	0	0	0	0	0	0	0	0	0	0	0	0	0	0	0	0	0	0	0	0	0	0	0	0	0	0	0	0	0	0	0	0	0	0	0	0	0	0	0
P71067	LUTP_BACSU	L-lactate permease	563		lactate transmembrane transporter activity [GO:0015129]	integral component of plasma membrane [GO:0005887]	lutP yvfH BSU34190	0	0	0	0	0	0	0	0	0	0	0	0	0	0	0	0	0	0	0	0	0	0	0	0	0	0	0	0	0	0	0	0	0	0	0	0	0	0	0	0	0	0
O07007	LUTR_BACSU	HTH-type transcriptional regulator LutR (L-lactate utilization operon repressor)	219	transcription, DNA-templated [GO:0006351]	DNA binding [GO:0003677]; transcription factor activity, sequence-specific DNA binding [GO:0003700]		lutR yvfI BSU34180	0	0	0	0	0	0	0	0	0	0	0	0	0	0	0	0	0	0	0	0	0	0	0	0	0	0	0	0	0	0	0	0	0	0	0	0	0	0	0	0	0	0
O34667	LUXS_BACSU	S-ribosylhomocysteine lyase (EC 4.4.1.21) (AI-2 synthesis protein) (Autoinducer-2 production protein LuxS)	157	quorum sensing [GO:0009372]	iron ion binding [GO:0005506]; S-ribosylhomocysteine lyase activity [GO:0043768]		luxS ytjB BSU30670	0	0	0	0	0	0	0	0	0	0	0	0	0	0	0	0	0	0	0	0	0	0	0	0	0	0	3.4	0	0	0	0	0	2.4	0	0	0	0	0	0	0	0	0
P23630	DCDA_BACSU	Diaminopimelate decarboxylase (DAP decarboxylase) (DAPDC) (EC 4.1.1.20)	439	lysine biosynthetic process via diaminopimelate [GO:0009089]	diaminopimelate decarboxylase activity [GO:0008836]		lysA lys BSU23380	0	0	0	0	0	0	0	0	0	0	0	0	0	0	0	0	0	0	0	0	0	0	0	0	0	0	0	0	0	0	0	0	0	0	0	0	0	0	0	0	0	0
P08495	AK2_BACSU	Aspartokinase 2 (EC 2.7.2.4) (Aspartate kinase 2) (Aspartokinase II)	408	diaminopimelate biosynthetic process [GO:0019877]; lysine biosynthetic process via diaminopimelate [GO:0009089]; threonine biosynthetic process [GO:0009088]	amino acid binding [GO:0016597]; aspartate kinase activity [GO:0004072]; ATP binding [GO:0005524]	cytoplasm [GO:0005737]	lysC BSU28470	0	0	0	0	0	0	0	0	0	0	0	0	0	0	0	0	0	0	0	0	0	0	0	0	0	0	0	0	0	0	0	0	0	0	0	0	0	0	0	0	0	0
P37477	SYK_BACSU	Lysine--tRNA ligase (EC 6.1.1.6) (Lysyl-tRNA synthetase) (LysRS)	499	lysyl-tRNA aminoacylation [GO:0006430]	ATP binding [GO:0005524]; lysine-tRNA ligase activity [GO:0004824]; metal ion binding [GO:0046872]; nucleic acid binding [GO:0003676]	cytoplasm [GO:0005737]	lysS BSU00820	0	0	0	0	0	0	0	0	0	0	0	0	0	0	0	0	0	0	0	0	0	0	0	0	0	0	0	0	0	0	0	0	0	0	0	0	0	0	0	0	0	0
Q02112	LYTA_BACSU	Membrane-bound protein LytA	102			plasma membrane [GO:0005886]	lytA lppX BSU35640	0	0	0	0	0	0	0	0	0	0	0	0	0	0	0	0	0	0	0	0	0	0	0	0	0	0	0	0	0	0	0	0	0	0	0	0	0	0	0	0	0	0
Q02113	CWBA_BACSU	Amidase enhancer (Cell wall-associated polypeptide CWBP76) (CWBP76) (Modifier protein of major autolysin)	705	cell wall organization [GO:0071555]; sporulation resulting in formation of a cellular spore [GO:0030435]		cell wall [GO:0005618]; extracellular region [GO:0005576]; outer membrane-bounded periplasmic space [GO:0030288]; plasma membrane [GO:0005886]	lytB cwbA BSU35630	0	0	0	0	0	0	0	0	0	0	0	0	0	0	0	0	0	0	0	0	0	0	0	0	0	0	0	0	0	0	0	0	0	0	0	0	0	0	0	0	0	0
Q02114	LYTC_BACSU	N-acetylmuramoyl-L-alanine amidase LytC (EC 3.5.1.28) (Cell wall-associated polypeptide CWBP49) (CWBP49) (Major autolysin) (Vegetative cell wall hydrolase LytC)	496	cell wall organization [GO:0071555]; peptidoglycan catabolic process [GO:0009253]	N-acetylmuramoyl-L-alanine amidase activity [GO:0008745]	cell wall [GO:0005618]; extracellular region [GO:0005576]; outer membrane-bounded periplasmic space [GO:0030288]	lytC cwlB BSU35620	0	0	0	0	0	0	0	0	0	0	0	0	0	0	0	0	0	0	0	0	0	0	0	0	0	0	0	0	0	0	0	0	0	0	0	0	0	0	0	0	0	0
P39848	LYTD_BACSU	Beta-N-acetylglucosaminidase (EC 3.2.1.96) (Cell wall-associated polypeptide 90) (CWBP90)	880	cell wall organization [GO:0071555]	amidase activity [GO:0004040]; mannosyl-glycoprotein endo-beta-N-acetylglucosaminidase activity [GO:0033925]; peptidoglycan binding [GO:0042834]	cell wall [GO:0005618]; extracellular region [GO:0005576]	lytD cwlG BSU35780	0	0	0	0	0	0	0	0	0	0	0	0	0	0	0	0	0	0	0	0	0	0	0	0	0	0	0	0	0	0	0	0	0	0	0	0	0	0	0	0	0	0
P54421	LYTE_BACSU	Probable peptidoglycan endopeptidase LytE (EC 3.4.-.-) (Cell wall-associated polypeptide CWBP33) (Gamma-D-glutamate-meso-diaminopimelate muropeptidase LytE) (Minor autolysin LytE) (Phosphatase-associated protein PapQ) (Vegetative cell wall hydrolase LytE)	334	cell wall organization [GO:0071555]	cysteine-type peptidase activity [GO:0008234]	cell wall [GO:0005618]; extracellular region [GO:0005576]	lytE cwlF papQ BSU09420	0	0	0	0	0	0	0	0	0	0	0	0	0	0	0	0	0	0	0	0	0	0	0	0	0	0	0	0	0	0	0	0	0	0	0	0	0	0	0	0	0	0
O07532	LYTF_BACSU	Peptidoglycan endopeptidase LytF (EC 3.4.-.-) (Autolysin LytF) (Cell wall-associated polypeptide CWBP49') (Gamma-D-glutamate-meso-diaminopimelate muropeptidase LytF) (Peptidoglycan hydrolase LytF) (Vegetative cell wall hydrolase LytF)	488	cell wall organization [GO:0071555]	cysteine-type peptidase activity [GO:0008234]	cell wall [GO:0005618]; extracellular region [GO:0005576]	lytF cwlE yhdD BSU09370	0	0	0	0	0	0	0	0	0	0	0	0	0	0	0	0	0	0	0	0	0	0	0	0	0	0	0	0	0	0	0	0	0	0	0	0	0	0	0	0	0	0
O32083	LYTG_BACSU	Exo-glucosaminidase LytG (EC 3.2.1.-) (Autolysin LytG) (Exo-beta-N-acetylglucosaminidase LytG) (Peptidoglycan hydrolase LytG)	282	cell wall organization [GO:0071555]; metabolic process [GO:0008152]	amidase activity [GO:0004040]; hydrolase activity, acting on glycosyl bonds [GO:0016798]	cell wall [GO:0005618]; extracellular region [GO:0005576]	lytG yubE BSU31120	0	0	0	0	0	0	0	0	0	0	0	0	0	0	0	0	0	0	0	0	0	0	0	0	0	0	0	0	0	0	0	0	0	0	0	0	0	0	0	0	0	0
O32130	LYTH_BACSU	L-Ala--D-Glu endopeptidase (EC 3.4.-.-) (Peptidoglycan hydrolase) (Sporulation-specific endopeptidase)	326	cell cycle [GO:0007049]; cell wall organization [GO:0071555]; sporulation resulting in formation of a cellular spore [GO:0030435]	metal ion binding [GO:0046872]; metallopeptidase activity [GO:0008237]		lytH yunA yutA BSU32340	0	0	0	0	0	0	0	0	0	0	0	0	0	0	0	0	0	0	0	0	0	0	0	0	0	0	0	0	0	0	0	0	0	0	0	0	0	0	0	0	0	0
Q02115	LYAT_BACSU	Transcriptional regulator LytR (Membrane-bound protein LytR)	306	regulation of transcription, DNA-templated [GO:0006355]; transcription, DNA-templated [GO:0006351]		integral component of membrane [GO:0016021]; plasma membrane [GO:0005886]	lytR BSU35650	0	0	0	0	0	0	0	0	0	0	0	0	0	0	0	0	0	0	0	0	0	0	0	0	0	0	0	0	0	0	0	0	0	0	0	0	0	0	0	0	0	0
P94513	LYTS_BACSU	Sensor protein LytS (EC 2.7.13.3)	593	cell wall organization [GO:0071555]	ATP binding [GO:0005524]; phosphorelay sensor kinase activity [GO:0000155]	integral component of membrane [GO:0016021]; intracellular [GO:0005622]; plasma membrane [GO:0005886]	lytS BSU28930	0	0	0	0	0	0	0	0	0	0	0	0	0	0	0	0	0	0	0	0	0	0	0	0	0	0	0	0	0	0	0	0	0	0	0	0	0	0	0	0	0	0
P94514	LYTT_BACSU	Sensory transduction protein LytT	241	phosphorelay signal transduction system [GO:0000160]; regulation of transcription, DNA-templated [GO:0006355]; transcription, DNA-templated [GO:0006351]	DNA binding [GO:0003677]	cytoplasm [GO:0005737]	lytT BSU28920	0	0	0	0	0	0	0	0	0	0	0	0	0	0	0	0	0	0	0	0	0	0	0	0	0	0	0	0	0	0	0	0	0	0	0	0	0	0	0	0	0	0
P37515	MAA_BACSU	Probable maltose O-acetyltransferase (EC 2.3.1.79) (Maltose transacetylase)	184		maltose O-acetyltransferase activity [GO:0008925]; O-acyltransferase activity [GO:0008374]	cytosol [GO:0005829]	maa yyaI BSU40850	0	0	0	0	0	0	0	0	0	0	0	0	0	0	0	0	0	0	0	0	0	0	0	0	0	0	0	0	0	0	0	0	0	0	0	0	0	0	0	0	0	0
P45868	MAO2_BACSU	Probable NAD-dependent malic enzyme 2 (NAD-ME 2) (EC 1.1.1.38)	582	malate metabolic process [GO:0006108]; pyruvate metabolic process [GO:0006090]	malate dehydrogenase (decarboxylating) (NAD+) activity [GO:0004471]; malic enzyme activity [GO:0004470]; metal ion binding [GO:0046872]; NAD binding [GO:0051287]; oxaloacetate decarboxylase activity [GO:0008948]	cytosol [GO:0005829]	maeA BSU37050	0	0	0	0	0	0	0	0	0	0	0	0	0	0	0	0	0	0	0	0	0	0	0	0	0	0	0	0	0	0	0	0	0	0	0	0	0	0	0	0	0	0
O05256	MAEN_BACSU	Na(+)-malate symporter (Sodium-dependent malate transporter)	448	sodium ion transport [GO:0006814]	organic anion transmembrane transporter activity [GO:0008514]; symporter activity [GO:0015293]	integral component of membrane [GO:0016021]; plasma membrane [GO:0005886]	maeN yufR BSU31580	0	0	0	0	0	0	0	0	0	0	0	0	0	0	0	0	0	0	0	0	0	0	0	0	0	0	0	0	0	0	0	0	0	0	0	0	0	0	0	0	0	0
Q02169	MAF_BACSU	Septum formation protein Maf	189		nucleoside-triphosphate diphosphatase activity [GO:0047429]	cytoplasm [GO:0005737]	maf BSU28050	0	0	0	0	0	0	0	0	0	0	0	0	0	0	0	0	0	0	0	0	0	0	0	0	0	4.2	0	0	0	0	0	0	0	0	0	0	0	0	0	0	0	0
O05250	MALK_BACSU	Sensor histidine kinase MalK (EC 2.7.13.3) (Malate kinase sensor)	533	regulation of transcription, DNA-templated [GO:0006355]	ATP binding [GO:0005524]; phosphorelay sensor kinase activity [GO:0000155]	integral component of membrane [GO:0016021]; intracellular [GO:0005622]; plasma membrane [GO:0005886]	malK yufL BSU31520	0	0	0	0	0	0	0	0	0	0	0	0	0	0	0	0	0	0	0	0	0	0	0	0	0	0	0	0	0	0	0	0	0	0	0	0	0	0	0	0	0	0
O06994	O16G1_BACSU	Oligo-1,6-glucosidase 1 (EC 3.2.1.10) (Dextrin 6-alpha-D-glucanohydrolase) (Oligosaccharide alpha-1,6-glucosidase 1) (Sucrase-isomaltase 1) (Isomaltase 1)	561	carbohydrate metabolic process [GO:0005975]	metal ion binding [GO:0046872]; oligo-1,6-glucosidase activity [GO:0004574]	cytoplasm [GO:0005737]	malL yvdL BSU34560	0	0	0	0	0	0	0	0	0	0	0	0	0	0	0	0	0	0	0	0	0	0	0	0	0	0	0	0	0	0	0	0	0	0	0	0	0	0	0	0	0	0
P54715	PTOCB_BACSU	PTS system maltose-specific EIICB component [Includes: Maltose permease IIC component (PTS system maltose-specific EIIC component); Maltose-specific phosphotransferase enzyme IIB component (EC 2.7.1.208) (PTS system maltose-specific EIIB component)]	527	phosphoenolpyruvate-dependent sugar phosphotransferase system [GO:0009401]	kinase activity [GO:0016301]; protein-N(PI)-phosphohistidine-sugar phosphotransferase activity [GO:0008982]	integral component of membrane [GO:0016021]; plasma membrane [GO:0005886]	malP glv-2 glvC glvCB yfiB BSU08200	0	0	0	0	0	0	0	0	0	0	0	0	0	0	0	0	0	0	0	0	0	0	0	0	0	0	0	0	0	0	0	0	0	0	0	0	0	0	0	0	0	0
O05251	MALR_BACSU	Transcriptional regulatory protein MalR (Malate response regulator)	235	phosphorelay signal transduction system [GO:0000160]; regulation of transcription, DNA-templated [GO:0006355]; response to external stimulus [GO:0009605]; transcription, DNA-templated [GO:0006351]	DNA binding [GO:0003677]; nucleic acid binding transcription factor activity [GO:0001071]	cytoplasm [GO:0005737]	malR yufM BSU31530	0	0	0	0	0	0	0	0	0	0	0	0	0	0	0	0	0	0	0	0	0	0	0	0	0	0	0	0	0	0	0	0	0	0	0	0	0	0	0	0	0	0
O34389	MAO3_BACSU	Probable NAD-dependent malic enzyme 3 (NAD-ME 3) (EC 1.1.1.38)	566	malate metabolic process [GO:0006108]; pyruvate metabolic process [GO:0006090]	malate dehydrogenase (decarboxylating) (NAD+) activity [GO:0004471]; malic enzyme activity [GO:0004470]; metal ion binding [GO:0046872]; NAD binding [GO:0051287]; oxaloacetate decarboxylase activity [GO:0008948]	cytosol [GO:0005829]	malS BSU29880	0	11.21	0	0	0	0	0	0	0	0	0	0	0	0	0	0	0	0	0	0	0	0	0	0	0	0	0	0	0	0	0	0	0	0	0	0	0	0	0	0	0	0
O31646	MANA1_BACSU	Mannose-6-phosphate isomerase ManA (EC 5.3.1.8) (Phosphohexomutase) (Phosphomannose isomerase) (PMI)	315	carbohydrate metabolic process [GO:0005975]	mannose-6-phosphate isomerase activity [GO:0004476]; zinc ion binding [GO:0008270]		manA pmi yjdE BSU12020	0	0	0	0	0	0	0	0	0	0	0	0	0	0	0	0	0	0	0	0	0	0	0	0	0	0	0	0	0	0	0	0	0	0	0	0	0	0	0	0	0	0
O31645	PTN3B_BACSU	PTS system mannose-specific EIIBCA component (EIIBCA-Man) (EII-Man) [Includes: Mannose-specific phosphotransferase enzyme IIB component (EC 2.7.1.191) (PTS system mannose-specific EIIB component); Mannose permease IIC component (PTS system mannose-specific EIIC component); Mannose-specific phosphotransferase enzyme IIA component (PTS system mannose-specific EIIA component)]	650	phosphoenolpyruvate-dependent sugar phosphotransferase system [GO:0009401]	kinase activity [GO:0016301]; protein-N(PI)-phosphohistidine-fructose phosphotransferase system transporter activity [GO:0022877]; protein-phosphocysteine-sugar phosphotransferase activity [GO:0090563]; sugar:proton symporter activity [GO:0005351]	integral component of membrane [GO:0016021]; plasma membrane [GO:0005886]	manP yjdD BSU12010	0	0	0	0	0	0	0	0	0	0	0	0	0	0	0	0	0	0	0	0	0	0	0	0	0	0	0	0	0	0	0	0	0	0	0	0	0	0	0	0	0	0
O31644	MANR_BACSU	Transcriptional regulator ManR (Mannose operon transcriptional activator) [Includes: Putative phosphotransferase enzyme IIB component (EC 2.7.1.191) (Putative PTS system EIIB component); Putative phosphotransferase enzyme IIA component (Putative PTS system EIIA component)]	648	phosphoenolpyruvate-dependent sugar phosphotransferase system [GO:0009401]; regulation of transcription, DNA-templated [GO:0006355]; transcription, DNA-templated [GO:0006351]	DNA binding [GO:0003677]; kinase activity [GO:0016301]; protein-N(PI)-phosphohistidine-sugar phosphotransferase activity [GO:0008982]		manR BSU12000	0	0	0	0	0	0	0	0	0	0	0	0	0	0	0	0	0	0	0	0	0	0	0	0	0	0	0	0	0	0	0	0	0	0	0	0	0	0	0	0	0	0
P19994	MAP11_BACSU	Methionine aminopeptidase 1 (MAP 1) (MetAP 1) (EC 3.4.11.18) (Peptidase M)	248		aminopeptidase activity [GO:0004177]; metal ion binding [GO:0046872]; metalloexopeptidase activity [GO:0008235]	cytoplasm [GO:0005737]	map BSU01380	0	0	0	0	0	0	0	0	0	0	0	0	0	0	0	0	0	0	0	0	0	0	0	0	0	0	0	0	0	0	0	0	0	0	0	0	0	0	0	0	0	0
O34484	MAP12_BACSU	Methionine aminopeptidase 2 (MAP 2) (MetAP 2) (EC 3.4.11.18)	249		aminopeptidase activity [GO:0004177]; metal ion binding [GO:0046872]; metalloexopeptidase activity [GO:0008235]	cytoplasm [GO:0005737]	mapB yflG BSU07690	0	0	0	0	0	0	0	0	0	0	0	0	0	0	0	0	0	0	0	0	0	0	0	0	0	0	0	0	0	0	0	0	0	0	0	0	0	0	0	0	0	0
P39751	MBL_BACSU	MreB-like protein (Protein mbl)	333	cell morphogenesis [GO:0000902]			mbl BSU36410	0	0	0	0	0	0	0	0	0	0	0	0	0	0	0	0	0	0	0	0	0	0	0	0	0	0	0	0	0	0	0	0	0	0	0	0	0	0	0	0	0	0
O05393	MCCA_BACSU	O-acetylserine dependent cystathionine beta-synthase (EC 4.2.1.-)	307	cysteine biosynthetic process from serine [GO:0006535]; positive regulation of cell proliferation [GO:0008284]	cystathionine beta-synthase activity [GO:0004122]; cysteine synthase activity [GO:0004124]; L-cysteine desulfhydrase activity [GO:0080146]; pyridoxal phosphate binding [GO:0030170]; transferase activity [GO:0016740]	cytoplasm [GO:0005737]	mccA yrhA BSU27260	0	0	0	0	0	57	0	0	0	0	0	0	0	0	0	0	0	0	0	0	0	0	0	0	0	0	0	0	0	0	0	0	0	0	0	0	0	0	0	0	0	0
O05394	MCCB_BACSU	Cystathionine gamma-lyase (EC 4.4.1.1) (Gamma-cystathionase) (Homocysteine gamma-lyase) (EC 4.4.1.2)	379	homocysteine catabolic process [GO:0043418]; positive regulation of cell proliferation [GO:0008284]	cystathionine gamma-lyase activity [GO:0004123]; cystathionine gamma-synthase activity [GO:0003962]; homocysteine desulfhydrase activity [GO:0047982]; L-cysteine desulfhydrase activity [GO:0080146]; L-cystine L-cysteine-lyase (deaminating) [GO:0044540]; pyridoxal phosphate binding [GO:0030170]		mccB yrhB BSU27250	0	0	0	0	0	0	0	0	28.29	0	0	12.23	0	0	0	0	0	0	0	0	0	0	0	0	0	0	0	0	0	0	0	0	0	0	0	0	0	0	0	0	0	0
P39214	MCPA_BACSU	Methyl-accepting chemotaxis protein McpA (H1)	661	chemotaxis [GO:0006935]	transmembrane signaling receptor activity [GO:0004888]	integral component of membrane [GO:0016021]; plasma membrane [GO:0005886]	mcpA BSU31240	0	0	0	0	0	0	0	0	0	0	0	0	0	0	0	0	0	0	0	0	0	0	0	0	0	0	0	0	0	0	0	0	0	0	0	0	0	0	0	0	0	0
P39215	MCPB_BACSU	Methyl-accepting chemotaxis protein McpB (H3)	662	chemotaxis [GO:0006935]	transmembrane signaling receptor activity [GO:0004888]	integral component of membrane [GO:0016021]; plasma membrane [GO:0005886]	mcpB BSU31260	0	0	0	0	0	0	0	0	0	0	0	0	0	0	0	0	0	0	0	0	0	0	0	0	0	0	0	0	0	0	0	0	0	0	0	0	0	0	0	0	0	0
P54576	MCPC_BACSU	Methyl-accepting chemotaxis protein McpC	655	positive chemotaxis [GO:0050918]	signal transducer activity [GO:0004871]	integral component of membrane [GO:0016021]; plasma membrane [GO:0005886]	mcpC prg71 BSU13950	0	0	0	0	0	0	0	0	0	0	0	0	0	0	0	0	0	0	0	0	0	0	0	0	0	0	0	0	0	0	0	0	0	0	0	0	0	0	0	0	0	0
P37569	MCSA_BACSU	Protein-arginine kinase activator protein	185	stress response to cadmium ion [GO:1990170]; stress response to copper ion [GO:1990169]	cadmium ion binding [GO:0046870]; cobalt ion binding [GO:0050897]; copper ion binding [GO:0005507]; zinc ion binding [GO:0008270]		mcsA yacH BSU00840	0	0	0	0	0	0	0	0	0	0	0	0	0	0	0	0	0	0	0	0	0	0	0	0	0	0	0	0	0	0	0	0	0	0	0	0	0	0	0	0	0	0
P37570	MCSB_BACSU	Protein-arginine kinase (EC 2.7.14.1)	363	response to stress [GO:0006950]	ATP binding [GO:0005524]; kinase activity [GO:0016301]; phosphotransferase activity, nitrogenous group as acceptor [GO:0016775]	cytoplasm [GO:0005737]	mcsB yacI BSU00850	0	0	0	0	0	0	0	0	0	0	0	0	0	0	0	0	0	0	0	0	0	0	0	0	0	0	0	0	0	0	0	0	0	0	0	0	0	0	0	0	0	0
P49814	MDH_BACSU	Malate dehydrogenase (EC 1.1.1.37) (Vegetative protein 69) (VEG69)	312	carbohydrate metabolic process [GO:0005975]; tricarboxylic acid cycle [GO:0006099]	L-malate dehydrogenase activity [GO:0030060]		mdh citH BSU29120	0	0	0	0	0	0	0	0	0	0	0	0	0	0	0	0	0	0	0	0	0	0	0	0	0	0	0	0	0	0	0	0	0	0	0	0	0	0	0	0	0	0
O06989	MDXE_BACSU	Maltodextrin-binding protein MdxE	417	polysaccharide transport [GO:0015774]	maltose transmembrane transporter activity [GO:0005363]	plasma membrane [GO:0005886]	mdxE yvdG BSU34610	0	0	0	0	0	0	0	0	0	0	0	0	0	0	0	0	0	0	0	0	0	0	0	0	0	0	0	0	0	0	0	0	0	0	0	0	0	0	0	0	0	0
O06990	MDXF_BACSU	Maltodextrin transport system permease protein MdxF	435	polysaccharide transport [GO:0015774]	maltose-transporting ATPase activity [GO:0015423]	maltose transport complex [GO:1990060]	mdxF yvdH BSU34600	0	0	0	0	0	0	0	0	0	0	0	0	0	0	0	0	0	0	0	0	0	0	0	0	0	0	0	0	0	0	0	0	0	0	0	0	0	0	0	0	0	0
O06991	MDXG_BACSU	Maltodextrin transport system permease protein MdxG	278	maltodextrin transport [GO:0042956]	maltose-transporting ATPase activity [GO:0015423]	integral component of membrane [GO:0016021]; plasma membrane [GO:0005886]	mdxG yvdI BSU34590	0	0	0	0	0	0	0	0	0	0	0	0	0	0	0	0	0	0	0	0	0	0	0	0	0	0	0	0	0	0	0	0	0	0	0	0	0	0	0	0	0	0
O06993	MALPY_BACSU	Maltose phosphorylase (EC 2.4.1.8)	757	maltose catabolic process [GO:0000025]	carbohydrate binding [GO:0030246]; maltose phosphorylase activity [GO:0050082]		mdxK malK yvdK BSU34570	0	0	0	0	0	0	0	0	0	0	0	0	0	0	0	0	0	0	0	0	0	0	0	0	0	0	0	0	0	0	0	0	0	0	0	0	0	0	0	0	0	0
P37958	MECA1_BACSU	Adapter protein MecA 1	218	establishment of competence for transformation [GO:0030420]; sporulation resulting in formation of a cellular spore [GO:0030435]			mecA BSU11520	0	0	0	0	0	0	0	0	0	0	0	0	0	0	0	0	0	0	0	0	0	0	0	0	0	0	0	0	0	0	0	0	0	0	0	0	0	0	0	0	0	0
P50734	MECA2_BACSU	Adapter protein MecA 2	194	establishment of competence for transformation [GO:0030420]; sporulation resulting in formation of a cellular spore [GO:0030435]			mecB ypbH BSU22970	0	0	0	0	0	0	0	0	0	0	0	0	0	0	0	0	0	0	0	0	0	0	0	0	0	0	0	0	0	0	0	0	0	0	0	0	0	0	0	0	0	0
O32436	MED_BACSU	Transcriptional activator protein med	317	regulation of transcription, DNA-templated [GO:0006355]; transcription, DNA-templated [GO:0006351]		plasma membrane [GO:0005886]	med BSU11300	0	0	0	0	0	0	0	0	0	0	0	0	0	0	0	0	0	0	0	0	0	0	0	0	0	0	0	0	0	0	0	0	0	0	0	0	0	0	0	0	0	0
O34645	AGAL_BACSU	Alpha-galactosidase (EC 3.2.1.22) (Melibiase)	432	carbohydrate metabolic process [GO:0005975]	metal ion binding [GO:0046872]; oxidoreductase activity, acting on the CH-OH group of donors, NAD or NADP as acceptor [GO:0016616]; raffinose alpha-galactosidase activity [GO:0052692]		melA BSU30300	0	0	0	0	0	0	0	0	0	0	0	0	0	0	0	0	0	0	0	13.65	0	0	0	0	0	0	0	0	0	0	0	0	0	0	0	0	0	0	0	0	0	0
P39582	MENA_BACSU	1,4-dihydroxy-2-naphthoate octaprenyltransferase (DHNA-octaprenyltransferase) (EC 2.5.1.74)	311	menaquinone biosynthetic process [GO:0009234]; ubiquinone biosynthetic process via 3,4-dihydroxy-5-polyprenylbenzoate [GO:0032194]; vitamin K biosynthetic process [GO:0042371]	1,4-dihydroxy-2-naphthoate octaprenyltransferase activity [GO:0046428]; prenyltransferase activity [GO:0004659]	integral component of membrane [GO:0016021]; plasma membrane [GO:0005886]	menA ywaB BSU38490 ipa-6d	0	0	0	0	0	0	0	0	0	0	0	0	0	0	0	0	0	0	0	0	0	0	0	0	0	0	0	0	0	0	0	0	0	0	0	0	0	0	0	0	0	0
P23966	MENB_BACSU	1,4-dihydroxy-2-naphthoyl-CoA synthase (DHNA-CoA synthase) (EC 4.1.3.36)	271	menaquinone biosynthetic process [GO:0009234]	1,4-dihydroxy-2-naphthoyl-CoA synthase activity [GO:0008935]; bicarbonate binding [GO:0071890]		menB BSU30800	0	0	0	0	0	0	0	0	0	0	0	0	0	0	0	0	0	0	0	0	0	0	0	0	0	3.8	0	0	0	0	0	0	0	0	0	0	0	0	0	0	0	0
O34514	MENC_BACSU	o-succinylbenzoate synthase (OSB synthase) (OSBS) (EC 4.2.1.113) (4-(2'-carboxyphenyl)-4-oxybutyric acid synthase) (o-succinylbenzoic acid synthase)	371	menaquinone biosynthetic process [GO:0009234]	lyase activity [GO:0016829]; metal ion binding [GO:0046872]		menC ytfD BSU30780	0	0	0	0	0	0	0	0	0	0	0	0	0	0	0	0	0	0	0	0	0	0	0	0	0	0	0	0	0	0	0	0	0	0	0	0	0	0	0	0	0	0
P23970	MEND_BACSU	2-succinyl-5-enolpyruvyl-6-hydroxy-3-cyclohexene-1-carboxylate synthase (SEPHCHC synthase) (EC 2.2.1.9) (Menaquinone biosynthesis protein MenD)	580	menaquinone biosynthetic process [GO:0009234]	2-succinyl-5-enolpyruvyl-6-hydroxy-3-cyclohexene-1-carboxylic-acid synthase activity [GO:0070204]; metal ion binding [GO:0046872]; thiamine pyrophosphate binding [GO:0030976]		menD BSU30820	0	0	0	0	0	0	0	0	0	0	0	0	0	0	0	0	0	0	0	0	0	0	0	0	0	0	0	0	0	0	0	0	0	0	0	0	0	0	0	0	0	0
P23971	MENE_BACSU	2-succinylbenzoate--CoA ligase (EC 6.2.1.26) (o-succinylbenzoyl-CoA synthetase) (OSB-CoA synthetase)	486	menaquinone biosynthetic process [GO:0009234]	ATP binding [GO:0005524]; o-succinylbenzoate-CoA ligase activity [GO:0008756]		menE BSU30790	0	0	0	0	0	0	0	0	0	0	0	0	0	0	0	0	0	0	0	0	0	0	0	0	0	0	0	0	0	0	0	0	0	0	0	0	0	0	0	0	0	0
P23973	MENF_BACSU	Isochorismate synthase MenF (EC 5.4.4.2) (Isochorismate mutase)	471	menaquinone biosynthetic process [GO:0009234]	isochorismate synthase activity [GO:0008909]; metal ion binding [GO:0046872]		menF icsM BSU30830	0	0	0	0	0	0	0	0	0	0	0	0	0	0	0	0	0	0	0	0	0	0	0	0	0	0	0	0	0	0	0	0	0	0	0	0	0	0	0	0	0	0
P31113	MENG_BACSU	Demethylmenaquinone methyltransferase (EC 2.1.1.163)	233	menaquinone biosynthetic process [GO:0009234]	methyltransferase activity [GO:0008168]		menG gerC2 gerCB menH BSU22750	0	0	0	0	0	0	0	0	0	0	0	0	0	0	0	0	0	0	0	0	0	0	0	0	0	0	0	0	0	0	0	0	0	0	0	0	0	0	0	0	0	0
P23974	MENH_BACSU	Putative 2-succinyl-6-hydroxy-2,4-cyclohexadiene-1-carboxylate synthase (SHCHC synthase) (EC 4.2.99.20)	274	menaquinone biosynthetic process [GO:0009234]	2-succinyl-6-hydroxy-2,4-cyclohexadiene-1-carboxylate synthase activity [GO:0070205]		menH ytfB ytxM BSU30810	0	0	0	0	0	0	0	0	0	0	0	0	0	0	0	0	0	0	0	0	0	0	0	0	0	0	0	0	0	0	0	0	0	0	0	0	0	0	0	0	0	0
P54167	META_BACSU	Homoserine O-succinyltransferase (EC 2.3.1.46) (Homoserine O-transsuccinylase) (HTS)	301	L-methionine biosynthetic process from homoserine via O-succinyl-L-homoserine and cystathionine [GO:0019281]	homoserine O-succinyltransferase activity [GO:0008899]	cytoplasm [GO:0005737]	metA metB BSU21910	0	0	0	0	0	0	0	0	0	0	0	0	0	0	0	0	0	0	0	0	0	0	0	0	0	0	0	0	0	0	0	0	0	0	0	0	0	0	0	0	0	0
O31632	METC_BACSU	Cystathionine beta-lyase MetC (CBL) (EC 4.4.1.8) (Beta-cystathionase) (Cysteine lyase)	390	methionine biosynthetic process [GO:0009086]	cystathionine beta-lyase activity [GO:0004121]; cystathionine gamma-lyase activity [GO:0004123]; cystathionine gamma-synthase activity [GO:0003962]; pyridoxal phosphate binding [GO:0030170]	cytoplasm [GO:0005737]	metC yjcJ BSU11880	0	0	0	0	0	0	0	0	0	0	0	0	0	0	0	0	0	0	0	0	0	0	0	0	0	0	0	0	0	0	0	0	0	0	0	0	0	0	0	0	0	0
P80877	METE_BACSU	5-methyltetrahydropteroyltriglutamate--homocysteine methyltransferase (EC 2.1.1.14) (Cobalamin-independent methionine synthase) (Methionine synthase, vitamin-B12 independent isozyme) (Superoxide-inducible protein 9) (SOI9)	762	homocysteine metabolic process [GO:0050667]	5-methyltetrahydropteroyltriglutamate-homocysteine S-methyltransferase activity [GO:0003871]; methionine synthase activity [GO:0008705]; zinc ion binding [GO:0008270]	cytosol [GO:0005829]; extracellular region [GO:0005576]	metE metC BSU13180	0	6.45	0	0	0	0	0	0	0	0	0	0	0	0	0	0	0	0	0	0	0	0	0	0	0	0	0	0	0	0	0	0	0	0	0	0	0	0	0	0	0	0
P37465	SYM_BACSU	Methionine--tRNA ligase (EC 6.1.1.10) (Methionyl-tRNA synthetase) (MetRS)	664	methionyl-tRNA aminoacylation [GO:0006431]	ATP binding [GO:0005524]; methionine-tRNA ligase activity [GO:0004825]; tRNA binding [GO:0000049]	cytoplasm [GO:0005737]	metG metS BSU00380	0	0	0	0	0	0	0	0	0	0	0	0	0	0	0	0	0	0	0	0	0	0	0	0	0	0	0	0	0	0	0	0	0	0	0	0	0	0	0	0	0	0
O31631	METI_BACSU	Cystathionine gamma-synthase/O-acetylhomoserine (thiol)-lyase (CGS/OAH thiolyase) (EC 2.5.1.-) (O-acetylhomoserine sulfhydrylase) (OAH sulfhydrylase)	373	methionine biosynthetic process [GO:0009086]	cystathionine gamma-lyase activity [GO:0004123]; cystathionine gamma-synthase activity [GO:0003962]; pyridoxal phosphate binding [GO:0030170]	cytoplasm [GO:0005737]	metI yjcI BSU11870	0	0	0	0	0	0	0	0	0	0	0	0	0	0	0	0	0	0	0	0	0	0	0	0	0	0	0	0	0	0	0	0	0	0	0	0	0	0	0	0	0	0
P54419	METK_BACSU	S-adenosylmethionine synthase (AdoMet synthase) (EC 2.5.1.6) (MAT) (Methionine adenosyltransferase)	400	one-carbon metabolic process [GO:0006730]; S-adenosylmethionine biosynthetic process [GO:0006556]	ATP binding [GO:0005524]; metal ion binding [GO:0046872]; methionine adenosyltransferase activity [GO:0004478]	cytosol [GO:0005829]	metK metE BSU30550	0	0	0	0	0	0	0	0	0	0	0	0	0	0	0	0	0	2.79	0	0	0	0	0	0	0	0	0	0	0	0	0	3.79	0	0	0	0	0	0	0	0	0	0
O32169	METN_BACSU	Methionine import ATP-binding protein MetN (EC 3.6.3.-)	341	methionine transport [GO:0015821]	ATPase activity, coupled to transmembrane movement of substances [GO:0042626]; ATP binding [GO:0005524]	plasma membrane [GO:0005886]	metN yusC BSU32750	0	0	0	0	0	0	0	0	0	0	0	0	0	0	0	0	0	0	0	12.65	0	0	0	0	0	0	0	0	0	0	0	0	0	0	0	0	0	0	0	0	0	0
O32168	METP_BACSU	Methionine import system permease protein MetP	222	D-methionine transport [GO:0048473]		integral component of membrane [GO:0016021]; plasma membrane [GO:0005886]	metP yusB BSU32740	0	0	0	0	0	0	0	0	0	0	0	0	0	0	0	0	0	0	0	0	0	0	0	0	0	0	0	0	0	0	0	0	0	0	0	0	0	0	0	0	0	0
O32167	METQ_BACSU	Methionine-binding lipoprotein MetQ	274	amino acid transport [GO:0006865]		plasma membrane [GO:0005886]	metQ yusA BSU32730	0	0	0	0	0	0	0	0	0	0	0	0	0	0	0	0	0	0	0	0	0	0	0	0	0	0	0	0	0	0	0	0	0	0	0	0	0	0	0	0	0	0
P37474	MFD_BACSU	Transcription-repair-coupling factor (TRCF) (EC 3.6.4.-)	1177	DNA repair [GO:0006281]	ATP binding [GO:0005524]; damaged DNA binding [GO:0003684]; helicase activity [GO:0004386]	cytoplasm [GO:0005737]	mfd BSU00550	0	0	0	0	0	0	0	0	0	0	0	0	0	0	0	0	0	0	0	0	0	0	0	0	0	0	0	0	0	0	0	0	0	0	0	0	0	0	0	0	0	0
O06974	GNGF_BACSU	Gluconeogenesis factor	317			cytoplasm [GO:0005737]	mgfK yvcK BSU34760	0	0	0	0	0	0	0	0	0	0	0	0	0	0	0	0	0	0	0	0	0	0	0	0	0	0	0	0	0	0	0	0	0	0	0	0	0	0	0	0	0	0
P42980	MGSA_BACSU	Methylglyoxal synthase (MGS) (EC 4.2.3.3)	137	methylglyoxal biosynthetic process [GO:0019242]	methylglyoxal synthase activity [GO:0008929]	cytosol [GO:0005829]	mgsA ypjF BSU22480	0	0	0	0	0	0	0	0	0	0	0	0	0	0	0	0	0	0	0	0	0	0	0	0	0	0	0	0	0	0	0	0	0	0	0	0	0	0	0	0	0	0
P54503	MGSR_BACSU	Regulatory protein MgsR (Modulator of the general stress response)	126	regulation of transcription, DNA-templated [GO:0006355]; transcription, DNA-templated [GO:0006351]		cytoplasm [GO:0005737]	mgsR yqgZ BSU24770	0	0	0	0	0	0	0	0	0	0	0	0	0	0	0	0	0	0	0	0	0	0	0	0	0	0	0	0	0	0	0	0	0	0	0	0	0	0	0	0	0	0
O34442	MGTE_BACSU	Magnesium transporter MgtE	451		magnesium ion transmembrane transporter activity [GO:0015095]; metal ion binding [GO:0046872]	integral component of membrane [GO:0016021]; plasma membrane [GO:0005886]	mgtE ykoK BSU13300	0	0	0	0	0	0	0	0	0	0	0	0	0	0	0	0	0	0	0	0	0	0	0	0	0	0	0	0	0	0	0	0	0	0	0	0	0	0	0	0	0	0
O34689	MHQA_BACSU	Putative ring-cleaving dioxygenase MhqA (EC 1.13.11.-)	316	aromatic compound catabolic process [GO:0019439]; response to toxic substance [GO:0009636]	dioxygenase activity [GO:0051213]; metal ion binding [GO:0046872]	cytoplasm [GO:0005737]	mhqA ykcA BSU12870	0	0	0	0	0	0	0	0	0	0	0	0	0	0	0	0	0	0	0	0	0	0	0	0	0	0	0	0	0	0	0	0	0	0	0	0	0	0	0	0	0	0
O34842	MHQD_BACSU	Putative hydrolase MhqD (EC 3.1.-.-)	200	aromatic compound catabolic process [GO:0019439]; response to toxic substance [GO:0009636]	hydrolase activity [GO:0016787]	cytoplasm [GO:0005737]	mhqD yodD yolF BSU19560	0	0	0	0	0	0	0	0	0	0	0	0	0	0	0	0	0	0	0	0	0	0	0	0	0	0	0	0	0	0	0	0	0	0	0	0	0	0	0	0	0	0
O34543	MHQE_BACSU	Putative ring-cleaving dioxygenase MhqE (EC 1.13.11.-)	303	aromatic compound catabolic process [GO:0019439]; response to toxic substance [GO:0009636]	dioxygenase activity [GO:0051213]; metal ion binding [GO:0046872]	cytoplasm [GO:0005737]	mhqE yodE BSU19570	0	0	0	0	0	0	0	0	0	0	0	0	0	0	0	0	0	0	0	0	0	0	0	0	0	0	0	0	0	0	0	0	0	0	0	0	0	0	0	0	0	0
P96692	MHQN_BACSU	Putative NAD(P)H nitroreductase MhqN (EC 1.-.-.-)	206	aromatic compound catabolic process [GO:0019439]; response to toxic substance [GO:0009636]	oxidoreductase activity [GO:0016491]	cytoplasm [GO:0005737]	mhqN ydfN BSU05480	0	0	0	0	0	0	0	0	0	0	0	0	0	0	0	0	0	0	0	0	0	0	0	0	0	0	0	0	0	0	0	0	0	0	0	0	0	0	0	0	0	0
P96693	MHQO_BACSU	Putative ring-cleaving dioxygenase MhqO (EC 1.13.11.-)	312	aromatic compound catabolic process [GO:0019439]; response to toxic substance [GO:0009636]	dioxygenase activity [GO:0051213]; metal ion binding [GO:0046872]	cytoplasm [GO:0005737]	mhqO ydfO BSU05490	0	0	0	0	0	0	0	0	0	0	0	0	0	0	0	0	0	0	0	0	0	0	0	0	0	4	0	0	0	0	0	0	0	0	0	0	0	0	0	0	0	0
P96694	MHQP_BACSU	Putative oxidoreductase MhqP (EC 1.-.-.-)	129	aromatic compound catabolic process [GO:0019439]; response to toxic substance [GO:0009636]	oxidoreductase activity [GO:0016491]	integral component of membrane [GO:0016021]; plasma membrane [GO:0005886]	mhqP ydfP BSU05500	0	0	0	0	0	0	0	0	0	0	0	0	0	0	0	0	0	0	0	0	0	0	0	0	0	0	0	0	0	0	0	0	0	0	0	0	0	0	0	0	0	0
O31672	MHQR_BACSU	HTH-type transcriptional regulator MhqR	145	regulation of transcription, DNA-templated [GO:0006355]; transcription, DNA-templated [GO:0006351]	transcription factor activity, sequence-specific DNA binding [GO:0003700]; transcription regulatory region DNA binding [GO:0044212]		mhqR ykvE BSU13670	0	0	0	0	0	0	0	0	0	0	0	0	0	0	0	0	0	0	0	0	0	0	0	0	0	0	0	0	0	0	0	0	0	0	0	0	0	0	0	0	0	0
O31795	MIAA_BACSU	tRNA dimethylallyltransferase (EC 2.5.1.75) (Dimethylallyl diphosphate:tRNA dimethylallyltransferase) (DMAPP:tRNA dimethylallyltransferase) (DMATase) (Isopentenyl-diphosphate:tRNA isopentenyltransferase) (IPP transferase) (IPPT) (IPTase)	314	tRNA processing [GO:0008033]	ATP binding [GO:0005524]; tRNA dimethylallyltransferase activity [GO:0052381]		miaA BSU17330	0	0	0	0	0	0	0	0	0	0	0	0	0	0	0	0	0	0	0	0	0	0	0	0	0	0	0	0	0	0	0	0	0	0	0	0	0	0	0	0	0	0
O31778	MIAB_BACSU	tRNA-2-methylthio-N(6)-dimethylallyladenosine synthase (EC 2.8.4.3) ((Dimethylallyl)adenosine tRNA methylthiotransferase MiaB) (tRNA-i(6)A37 methylthiotransferase)	509	tRNA methylthiolation [GO:0035600]	4 iron, 4 sulfur cluster binding [GO:0051539]; metal ion binding [GO:0046872]; N6-isopentenyladenosine methylthiotransferase activity [GO:0035597]	cytoplasm [GO:0005737]	miaB ymcB BSU17010	0	0	0	0	0	0	0	0	0	0	0	0	0	0	0	0	0	0	0	0	0	0	0	0	0	0	0	0	0	0	0	0	0	0	0	0	0	0	0	0	0	0
Q7WY64	MIFM_BACSU	Membrane protein insertion and folding monitor (Sensor of SpoIIIJ activity)	95			integral component of membrane [GO:0016021]; plasma membrane [GO:0005886]	mifM yqzJ BSU23880	0	0	0	0	0	0	0	0	0	0	0	0	0	0	0	0	0	0	0	0	0	0	0	0	0	0	0	0	0	0	0	0	0	0	0	0	0	0	0	0	0	0
Q01463	MINC_BACSU	Septum site-determining protein MinC	226	cell cycle [GO:0007049]; cell division [GO:0051301]; cell morphogenesis [GO:0000902]; negative regulation of protein polymerization [GO:0032272]; regulation of cell septum assembly [GO:1901891]			minC BSU28000	0	0	0	0	0	0	0	0	0	0	0	0	0	0	0	0	0	0	0	0	0	0	0	0	0	0	0	0	0	0	0	0	0	0	0	0	0	0	0	0	0	0
Q01464	MIND_BACSU	Septum site-determining protein MinD (Cell division inhibitor MinD)	268	cell cycle [GO:0007049]; cell division [GO:0051301]	ATPase activity [GO:0016887]; ATP binding [GO:0005524]	plasma membrane [GO:0005886]	minD divIVB BSU27990	0	0	0	20	0	0	0	0	0	0	0	0	0	0	0	0	0	0	0	0	0	0	0	0	0	0	3.1	0	0	20	0	0	0	0	0	0	0	0	0	0	0	0
O34375	MINJ_BACSU	Cell division topological determinant MinJ	397	cell cycle [GO:0007049]; cell division [GO:0051301]		integral component of membrane [GO:0016021]; plasma membrane [GO:0005886]	minJ swrAB yvjD BSU35220	0	0	0	0	0	0	0	0	0	0	0	0	0	0	0	0	0	0	0	0	0	0	0	0	0	0	0	0	0	0	0	0	0	0	0	0	0	0	0	0	0	0
Q01625	MISCA_BACSU	Membrane protein insertase MisCA (Foldase YidC 2) (Membrane integrase YidC 2) (Membrane protein YidC 2) (Stage III sporulation protein J) (SpoIIIJ)	261	protein insertion into membrane [GO:0051205]; protein transport [GO:0015031]		integral component of membrane [GO:0016021]; plasma membrane [GO:0005886]	misCA spoIIIJ BSU41040	0	0	0	0	0	0	0	0	0	0	0	0	0	0	0	0	0	0	0	0	0	0	0	0	0	0	0	0	0	0	0	0	0	0	0	0	0	0	0	0	0	0
P54544	MISCB_BACSU	Membrane protein insertase MisCB (Foldase YidC 1) (Membrane integrase YidC 1) (Membrane protein YidC 1)	275	protein insertion into membrane [GO:0051205]; protein transport [GO:0015031]		integral component of membrane [GO:0016021]; plasma membrane [GO:0005886]	misCB yqjG BSU23890	0	0	0	0	0	0	0	0	0	0	0	0	0	0	0	0	0	0	0	0	0	0	0	0	0	0	0	0	0	0	0	0	0	0	0	0	0	0	0	0	0	0
P54571	MLEN_BACSU	Malate-2H(+)/Na(+)-lactate antiporter	468	sodium ion transport [GO:0006814]	antiporter activity [GO:0015297]	integral component of membrane [GO:0016021]; plasma membrane [GO:0005886]	mleN yqkI BSU23560	0	0	0	0	0	0	0	0	0	0	0	0	0	0	0	0	0	0	0	0	0	0	0	0	0	0	0	0	0	0	0	0	0	0	0	0	0	0	0	0	0	0
Q04805	YMXG_BACSU	Uncharacterized zinc protease YmxG (EC 3.4.24.-) (ORFP)	409		metal ion binding [GO:0046872]; metalloendopeptidase activity [GO:0004222]		mlpA ymxG BSU16710	0	0	0	0	0	0	0	0	0	0	0	0	0	0	0	9.31	0	0	0	0	0	0	0	0	0	0	0	0	0	0	0	0	0	0	0	0	0	0	0	0	0	0
O34758	MLTG_BACSU	Endolytic murein transglycosylase (EC 4.2.2.-) (Peptidoglycan polymerization terminase)	360	cell wall organization [GO:0071555]	lyase activity [GO:0016829]	integral component of membrane [GO:0016021]; plasma membrane [GO:0005886]	mltG yrrL BSU27370	0	0	0	0	0	0	0	0	0	0	0	0	0	0	0	0	0	0	0	0	0	0	0	0	0	0	0	0	0	0	0	0	0	0	0	0	0	0	0	0	0	0
P45855	THL_BACSU	Acetyl-CoA acetyltransferase (EC 2.3.1.9) (Acetoacetyl-CoA thiolase)	393	fatty acid beta-oxidation [GO:0006635]; sporulation resulting in formation of a cellular spore [GO:0030435]	acetyl-CoA C-acetyltransferase activity [GO:0003985]; acetyl-CoA C-acyltransferase activity [GO:0003988]	cytoplasm [GO:0005737]	mmgA yqiL BSU24170	0	0	0	0	0	0	0	0	0	0	0	0	0	0	0	0	0	0	0	0	0	0	0	0	0	0	0	0	0	0	0	0	0	0	0	0	0	0	0	0	0	0
P45856	HBD_BACSU	Probable 3-hydroxybutyryl-CoA dehydrogenase (EC 1.1.1.157) (Beta-hydroxybutyryl-CoA dehydrogenase) (BHBD)	287	butyrate metabolic process [GO:0019605]; sporulation resulting in formation of a cellular spore [GO:0030435]	3-hydroxyacyl-CoA dehydrogenase activity [GO:0003857]; 3-hydroxybutyryl-CoA dehydrogenase activity [GO:0008691]; NAD+ binding [GO:0070403]		mmgB yqiM BSU24160	0	0	0	0	0	0	0	0	0	0	0	0	0	0	0	0	0	0	0	0	0	0	0	0	0	0	0	0	0	0	0	0	0	0	0	0	0	0	0	0	0	0
P45857	ACDB_BACSU	Acyl-CoA dehydrogenase (EC 1.3.99.-)	379	sporulation resulting in formation of a cellular spore [GO:0030435]	acyl-CoA dehydrogenase activity [GO:0003995]; flavin adenine dinucleotide binding [GO:0050660]		mmgC yqiN BSU24150	0	0	0	0	0	0	0	0	0	0	0	0	0	0	0	0	0	0	0	0	0	0	0	0	0	0	0	0	0	0	0	0	0	0	0	0	0	0	0	0	0	0
P45858	MMGD_BACSU	2-methylcitrate synthase (2-MCS) (MCS) (EC 2.3.3.5) ((2S,3S)-2-methylcitrate synthase) (Citrate synthase) (EC 2.3.3.16)	372	propionate metabolic process, methylcitrate cycle [GO:0019679]; sporulation resulting in formation of a cellular spore [GO:0030435]; tricarboxylic acid cycle [GO:0006099]	2-methylcitrate synthase activity [GO:0050440]; citrate synthase activity [GO:0036440]		mmgD yqiO BSU24140	0	0	0	0	0	0	0	0	0	0	0	0	0	0	0	0	0	0	0	0	0	0	0	0	0	0	0	0	0	0	0	0	0	0	0	0	0	0	0	0	0	0
Q00538	MMR_BACSU	Methylenomycin A resistance protein (MMR peptide)	466	response to antibiotic [GO:0046677]; transmembrane transport [GO:0055085]		integral component of membrane [GO:0016021]; plasma membrane [GO:0005886]	mmr BSU37570	0	0	0	0	0	0	0	0	0	0	0	0	0	0	0	0	0	0	0	0	0	0	0	0	0	0	0	0	0	0	0	0	0	0	0	0	0	0	0	0	0	0
P39131	MNAA_BACSU	UDP-N-acetylglucosamine 2-epimerase (EC 5.1.3.14) (UDP-GlcNAc-2-epimerase)	380	cell wall organization [GO:0071555]; teichoic acid biosynthetic process [GO:0019350]	UDP-N-acetylglucosamine 2-epimerase activity [GO:0008761]	cytoplasm [GO:0005737]	mnaA BSU35660	0	0	0	0	0	0	0	0	0	0	0	0	4.81	0	0	0	0	0	0	0	0	0	0	0	0	3	0	0	0	0	0	0	0	0	0	0	0	0	0	0	0	0
O35020	MNMA_BACSU	tRNA-specific 2-thiouridylase MnmA (EC 2.8.1.13)	371	tRNA wobble position uridine thiolation [GO:0002143]	ATP binding [GO:0005524]; sulfurtransferase activity [GO:0016783]; tRNA binding [GO:0000049]	cytoplasm [GO:0005737]	mnmA trmU yrrA BSU27500	0	0	0	0	0	0	0	0	0	0	0	0	0	0	0	0	0	0	0	0	0	0	0	0	0	0	0	0	0	0	0	0	0	0	0	0	0	0	0	0	0	0
P25811	MNME_BACSU	tRNA modification GTPase MnmE (EC 3.6.-.-)	459	tRNA modification [GO:0006400]	GTPase activity [GO:0003924]; GTP binding [GO:0005525]; metal ion binding [GO:0046872]	cytoplasm [GO:0005737]	mnmE thdF trmE BSU41020	0	0	0	0	0	0	0	0	0	0	0	0	0	0	0	0	0	0	0	0	0	0	0	0	0	0	0	0	0	0	0	0	0	0	0	0	0	0	0	0	0	0
P25812	MNMG_BACSU	tRNA uridine 5-carboxymethylaminomethyl modification enzyme MnmG (Glucose-inhibited division protein A)	628	tRNA methylation [GO:0030488]; tRNA wobble uridine modification [GO:0002098]	flavin adenine dinucleotide binding [GO:0050660]; oxidoreductase activity [GO:0016491]	cytosol [GO:0005829]	mnmG gidA BSU41010	0	0	0	0	0	0	0	0	0	0	0	0	0	0	0	0	0	0	0	0	0	0	0	0	0	0	0	0	0	0	0	0	0	0	0	0	0	0	0	0	0	0
O34385	MNTA_BACSU	Manganese-binding lipoprotein MntA	306	cell adhesion [GO:0007155]; metal ion transport [GO:0030001]	metal ion binding [GO:0046872]	plasma membrane [GO:0005886]	mntA ytgA BSU30770	0	0	0	0	0	0	0	0	0	0	0	0	0	0	0	0	0	0	0	0	0	0	0	0	0	0	0	0	0	0	0	0	0	0	0	0	0	0	0	0	0	0
O34338	MNTB_BACSU	Manganese transport system ATP-binding protein MntB	250	transport [GO:0006810]	ATPase activity [GO:0016887]; ATP binding [GO:0005524]	plasma membrane [GO:0005886]	mntB ytgB BSU30760	0	0	0	0	0	0	0	0	0	0	0	0	0	0	0	0	0	0	0	0	0	0	0	0	0	0	0	0	0	0	0	0	0	0	0	0	0	0	0	0	0	0
O35024	MNTC_BACSU	Manganese transport system membrane protein MntC	435	ion transport [GO:0006811]; response to zinc ion [GO:0010043]	ATPase activity, coupled to transmembrane movement of substances [GO:0042626]	ATP-binding cassette (ABC) transporter complex [GO:0043190]; integral component of plasma membrane [GO:0005887]; plasma membrane [GO:0005886]	mntC ytgC BSU30750	0	0	0	0	0	0	0	0	0	0	0	0	0	0	0	0	0	0	0	0	0	0	0	0	0	0	0	0	0	0	0	0	0	0	0	0	0	0	0	0	0	0
O34500	MNTD_BACSU	Manganese transport system membrane protein MntD	295	ion transport [GO:0006811]; response to zinc ion [GO:0010043]	ATPase activity, coupled to transmembrane movement of substances [GO:0042626]	ATP-binding cassette (ABC) transporter complex [GO:0043190]; integral component of plasma membrane [GO:0005887]; plasma membrane [GO:0005886]	mntD ytgD BSU30740	0	0	0	0	0	0	0	0	0	0	0	0	0	0	0	0	0	0	0	0	0	0	0	0	0	0	0	0	0	0	0	0	0	0	0	0	0	0	0	0	0	0
P96593	MNTH_BACSU	Divalent metal cation transporter MntH	425	ion transport [GO:0006811]	symporter activity [GO:0015293]	integral component of membrane [GO:0016021]; plasma membrane [GO:0005886]	mntH ydaR BSU04360	0	0	0	0	0	0	0	0	0	0	0	0	0	0	0	0	0	0	0	0	0	0	0	0	0	0	0	0	0	0	0	0	0	0	0	0	0	0	0	0	0	0
P39154	MNTP_BACSU	Putative manganese efflux pump MntP	185	ion transport [GO:0006811]		integral component of membrane [GO:0016021]; plasma membrane [GO:0005886]	mntP ywlD BSU36940 ipc-30d	0	0	0	0	0	0	0	0	0	0	0	0	0	0	0	0	0	0	0	0	0	0	0	0	0	0	0	0	0	0	0	0	0	0	0	0	0	0	0	0	0	0
P54512	MNTR_BACSU	Transcriptional regulator MntR (Manganese transport regulator)	142	transcription, DNA-templated [GO:0006351]	DNA binding [GO:0003677]; protein dimerization activity [GO:0046983]; transcription factor activity, sequence-specific DNA binding [GO:0003700]; transition metal ion binding [GO:0046914]	cytoplasm [GO:0005737]	mntR yqhN BSU24520	0	0	0	0	0	0	0	0	0	0	0	0	0	0	0	0	0	0	0	0	0	0	0	0	0	0	0	0	0	0	0	0	0	0	0	0	0	0	0	0	0	0
P39757	MOAA_BACSU	Cyclic pyranopterin monophosphate synthase (EC 4.1.99.18) (Molybdenum cofactor biosynthesis protein A) (Protein NarA)	341	Mo-molybdopterin cofactor biosynthetic process [GO:0006777]	4 iron, 4 sulfur cluster binding [GO:0051539]; GTP 3',8'-cyclase activity [GO:0061798]; GTP binding [GO:0005525]; metal ion binding [GO:0046872]	molybdopterin synthase complex [GO:0019008]	moaA narA narAB BSU36700	0	0	0	0	0	0	0	0	0	0	0	0	0	0	0	0	0	0	0	0	0	0	0	0	0	0	0	0	0	0	0	0	0	0	0	0	0	0	0	0	0	0
O34457	MOAB_BACSU	Molybdenum cofactor biosynthesis protein B	170	Mo-molybdopterin cofactor biosynthetic process [GO:0006777]			moaB BSU29460	0	0	0	0	0	0	0	0	0	0	0	0	0	0	0	0	0	0	0	0	0	0	0	0	0	0	0	0	0	0	0	0	0	0	0	0	0	0	0	0	0	0
O05520	MOAC_BACSU	Cyclic pyranopterin monophosphate synthase accessory protein (Molybdenum cofactor biosynthesis protein C)	170	Mo-molybdopterin cofactor biosynthetic process [GO:0006777]	cyclic pyranopterin monophosphate synthase activity [GO:0061799]		moaC ydiG BSU05960	0	0	0	0	0	0	0	0	0	0	0	0	0	0	0	0	0	0	0	0	0	0	0	0	0	0	0	0	0	0	0	0	0	0	0	0	0	0	0	0	0	0
O31706	MOAD_BACSU	Molybdopterin synthase sulfur carrier subunit (MPT synthase subunit 1) (Molybdenum cofactor biosynthesis protein D) (Molybdopterin-converting factor small subunit) (Molybdopterin-converting factor subunit 1) (Sulfur carrier protein MoaD)	77	Mo-molybdopterin cofactor biosynthetic process [GO:0006777]	nucleotide binding [GO:0000166]		moaD BSU14310	0	0	0	0	0	0	0	0	0	0	0	0	0	0	0	0	0	0	0	0	0	0	0	0	0	0	0	0	0	0	0	0	0	0	0	0	0	0	0	0	0	0
O31705	MOAE_BACSU	Molybdopterin synthase catalytic subunit (EC 2.8.1.12) (MPT synthase subunit 2) (Molybdenum cofactor biosynthesis protein E) (Molybdopterin-converting factor large subunit) (Molybdopterin-converting factor subunit 2)	157	molybdopterin cofactor biosynthetic process [GO:0032324]; Mo-molybdopterin cofactor biosynthetic process [GO:0006777]	molybdopterin synthase activity [GO:0030366]	cytosol [GO:0005829]	moaE BSU14300	0	0	0	0	0	0	0	0	0	0	0	0	0	0	0	0	0	0	0	0	0	0	0	0	0	0	0	0	0	0	0	0	0	0	0	0	0	0	0	0	0	0
O31701	MOBA_BACSU	Probable molybdenum cofactor guanylyltransferase (MoCo guanylyltransferase) (EC 2.7.7.77) (GTP:molybdopterin guanylyltransferase) (Mo-MPT guanylyltransferase) (Molybdopterin guanylyltransferase) (Molybdopterin-guanine dinucleotide synthase) (MGD synthase)	199	Mo-molybdopterin cofactor biosynthetic process [GO:0006777]	GTP binding [GO:0005525]; metal ion binding [GO:0046872]; molybdenum cofactor guanylyltransferase activity [GO:0061603]	cytoplasm [GO:0005737]	mobA BSU14260	0	0	0	0	0	0	0	0	0	0	0	0	0	0	0	0	0	0	0	0	0	0	0	0	0	0	0	0	0	0	0	0	0	0	0	0	0	0	0	0	0	0
O31704	MOBB_BACSU	Probable molybdopterin-guanine dinucleotide biosynthesis adapter protein (MGD biosynthesis adapter protein) (Molybdenum cofactor biosynthesis adapter protein) (Moco biosynthesis adapter protein)	173	Mo-molybdopterin cofactor biosynthetic process [GO:0006777]	GTP binding [GO:0005525]		mobB BSU14290	0	0	0	0	0	0	0	0	0	0	0	0	0	0	0	0	0	0	0	0	0	0	0	0	0	0	0	0	0	0	0	0	0	0	0	0	0	0	0	0	0	0
O31703	MOEA_BACSU	Molybdopterin molybdenumtransferase (MPT Mo-transferase) (EC 2.10.1.1)	430	molybdopterin cofactor biosynthetic process [GO:0032324]; Mo-molybdopterin cofactor biosynthetic process [GO:0006777]	metal ion binding [GO:0046872]; molybdopterin molybdotransferase activity [GO:0061599]	cytoplasm [GO:0005737]	moeA BSU14280	0	0	0	0	0	0	0	0	0	0	0	0	0	0	0	0	0	0	0	0	0	0	0	0	0	0	0	0	0	0	0	0	0	0	0	0	0	0	0	0	0	0
O31702	MOEB_BACSU	Molybdopterin-synthase adenylyltransferase (EC 2.7.7.80) (MoaD protein adenylase) (Molybdopterin-converting factor subunit 1 adenylase) (Sulfur carrier protein MoaD adenylyltransferase)	339	Mo-molybdopterin cofactor biosynthetic process [GO:0006777]	ATP binding [GO:0005524]; metal ion binding [GO:0046872]; molybdopterin-synthase adenylyltransferase activity [GO:0061605]; small protein activating enzyme activity [GO:0008641]		moeB BSU14270	0	0	0	0	0	0	0	0	0	0	0	0	0	0	0	0	0	0	0	0	0	0	0	0	0	0	0	0	0	0	0	0	0	0	0	0	0	0	0	0	0	0
P28611	MOTA_BACSU	Motility protein A (Chemotaxis protein MotA)	270	bacterial-type flagellum-dependent swarming motility [GO:0071978]; chemotaxis [GO:0006935]; proton transport [GO:0015992]	protein transporter activity [GO:0008565]	integral component of membrane [GO:0016021]; plasma membrane [GO:0005886]	motA BSU13690	0	0	0	0	0	0	0	0	0	0	0	0	0	0	0	0	0	0	0	0	0	0	0	0	0	0	0	0	0	0	0	0	0	0	0	0	0	0	0	0	0	0
P28612	MOTB_BACSU	Motility protein B (Chemotaxis protein MotB)	261	archaeal or bacterial-type flagellum-dependent cell motility [GO:0097588]; chemotaxis [GO:0006935]		integral component of membrane [GO:0016021]; plasma membrane [GO:0005886]	motB BSU13680	0	0	0	0	0	0	0	0	0	0	0	0	0	0	0	0	0	0	0	0	0	0	0	0	0	0	0	0	0	0	0	0	0	0	0	0	0	0	0	0	0	0
O34974	MOXC_BACSU	Putative monooxygenase MoxC (EC 1.14.-.-)	442		monooxygenase activity [GO:0004497]; oxidoreductase activity, acting on paired donors, with incorporation or reduction of molecular oxygen [GO:0016705]		moxC ytnJ BSU29310	0	0	0	0	0	0	0	0	0	0	0	0	0	0	0	0	0	0	0	0	0	0	0	0	0	0	0	0	0	0	0	0	0	0	0	0	0	0	0	0	0	0
P39790	MPR_BACSU	Extracellular metalloprotease (EC 3.4.21.-)	313		serine-type endopeptidase activity [GO:0004252]	extracellular region [GO:0005576]	mpr BSU02240	0	0	0	0	0	0	0	0	0	0	0	0	0	0	0	0	0	0	0	0	0	0	0	0	0	0	0	0	0	0	0	0	0	0	0	0	0	0	0	0	0	0
C0H3X7	MPRF_BACSU	Phosphatidylglycerol lysyltransferase (EC 2.3.2.3) (Lysylphosphatidylglycerol synthase) (LPG synthase)	856	lipid metabolic process [GO:0006629]; response to antibiotic [GO:0046677]	lysyltransferase activity [GO:0050071]	integral component of membrane [GO:0016021]; plasma membrane [GO:0005886]	mprF yfiW yfiX BSU08425 BSU08420 BSU08430	0	0	0	0	0	0	0	0	0	0	0	0	0	0	0	0	0	0	0	0	0	0	0	0	0	0	0	0	0	0	0	0	0	0	0	0	0	0	0	0	0	0
Q03521	MRAY_BACSU	Phospho-N-acetylmuramoyl-pentapeptide-transferase (EC 2.7.8.13) (UDP-MurNAc-pentapeptide phosphotransferase)	324	cell cycle [GO:0007049]; cell division [GO:0051301]; cell wall organization [GO:0071555]; peptidoglycan biosynthetic process [GO:0009252]; regulation of cell shape [GO:0008360]	phospho-N-acetylmuramoyl-pentapeptide-transferase activity [GO:0008963]; UDP-N-acetylmuramoyl-L-alanyl-D-glutamyl-meso-2,6-diaminopimelyl-D-alanyl-D-alanine:undecaprenyl-phosphate transferase activity [GO:0051992]	integral component of membrane [GO:0016021]; plasma membrane [GO:0005886]	mraY BSU15190	0	0	0	0	0	0	0	0	0	0	0	0	0	0	0	0	0	0	0	0	0	0	0	0	0	0	0	0	0	0	0	0	0	0	0	0	0	0	0	0	0	0
P55343	MRAZ_BACSU	Transcriptional regulator MraZ	143	negative regulation of DNA-templated transcription, initiation [GO:2000143]; transcription, DNA-templated [GO:0006351]	transcription factor activity, sequence-specific DNA binding [GO:0003700]; transcription regulatory region sequence-specific DNA binding [GO:0000976]	cytoplasm [GO:0005737]; nucleoid [GO:0009295]	mraZ yllB BSU15130	0	0	0	0	0	0	0	0	0	0	0	0	0	0	0	0	0	0	0	0	0	0	0	0	0	0	0	0	0	0	0	0	0	0	0	0	0	0	0	0	0	0
Q01465	MREB_BACSU	Rod shape-determining protein MreB	337	cell morphogenesis [GO:0000902]; regulation of cell shape [GO:0008360]			mreB BSU28030	0	0	0	0	0	0	0	0	0	0	0	0	0	0	0	0	0	0	0	0	0	0	0	0	0	0	0	0	0	0	0	0	0	0	0	0	0	0	0	0	0	0
P39763	MREBH_BACSU	Protein MreBH	335	cell morphogenesis [GO:0000902]			mreBH BSU14470	0	0	0	0	0	0	0	0	0	0	0	0	0	0	0	0	0	0	0	0	0	0	0	0	0	0	0	0	0	0	0	0	0	0	0	0	0	0	0	0	0	0
Q01466	MREC_BACSU	Cell shape-determining protein MreC (Cell shape protein MreC) (Rod shape-determining protein MreC)	290	peptidoglycan-based cell wall biogenesis [GO:0009273]; regulation of cell shape [GO:0008360]	protein self-association [GO:0043621]	cell septum [GO:0030428]; plasma membrane [GO:0005886]	mreC BSU28020	0	0	0	0	0	0	0	0	0	0	0	0	0	0	0	0	0	0	0	0	0	0	0	0	0	0	0	0	0	0	0	0	0	0	0	0	0	0	0	0	0	0
Q01467	MRED_BACSU	Rod shape-determining protein MreD	172	regulation of cell shape [GO:0008360]		integral component of membrane [GO:0016021]; plasma membrane [GO:0005886]	mreD rodB BSU28010	0	0	0	0	0	0	0	0	0	0	0	0	0	0	0	0	0	0	0	0	0	0	0	0	0	0	0	0	0	0	0	0	0	0	0	0	0	0	0	0	0	0
P37960	MRGA_BACSU	Metalloregulation DNA-binding stress protein	153	cellular iron ion homeostasis [GO:0006879]; response to stress [GO:0006950]	DNA binding [GO:0003677]; ferric iron binding [GO:0008199]; oxidoreductase activity, oxidizing metal ions [GO:0016722]	cell [GO:0005623]	mrgA BSU32990	0	0	0	0	0	0	0	0	0	0	0	8.35	0	0	0	0	0	0	2.9	0	0	0	0	0	0	11	0	0	0	0	20	0	4.1	0	0	0	0	0	3.8	0	0	0
O31418	MRNC_BACSU	Mini-ribonuclease 3 (Mini-3) (Mini-RNase 3) (EC 3.1.26.-) (Mini-RNase III) (Mini-III)	143	rRNA processing [GO:0006364]	ribonuclease activity [GO:0004540]; ribonuclease III activity [GO:0004525]; rRNA binding [GO:0019843]	cytoplasm [GO:0005737]	mrnC yazC BSU00950	0	0	0	0	0	0	0	0	0	0	0	0	0	0	0	0	0	0	0	0	0	0	0	0	0	0	0	0	0	0	0	0	0	0	0	0	0	0	0	0	0	0
Q9K2S2	MRPA_BACSU	Na(+)/H(+) antiporter subunit A (Mrp complex subunit A) (Multiple resistance and pH homeostasis protein A)	801	ATP synthesis coupled electron transport [GO:0042773]; cellular monovalent inorganic cation homeostasis [GO:0030004]; sporulation resulting in formation of a cellular spore [GO:0030435]	NADH dehydrogenase (ubiquinone) activity [GO:0008137]; sodium:proton antiporter activity [GO:0015385]	integral component of membrane [GO:0016021]; plasma membrane [GO:0005886]	mrpA ntrA shaA yufT BSU31600	0	0	0	0	0	0	0	0	0	0	0	0	0	0	0	0	0	0	0	0	0	0	0	0	0	0	0	0	0	0	0	0	0	0	0	0	0	0	0	0	0	0
O05259	MRPB_BACSU	Na(+)/H(+) antiporter subunit B (Mrp complex subunit B) (Multiple resistance and pH homeostasis protein B)	143	proton transport [GO:0015992]; sodium ion transport [GO:0006814]	antiporter activity [GO:0015297]; cation transmembrane transporter activity [GO:0008324]	integral component of membrane [GO:0016021]; plasma membrane [GO:0005886]	mrpB yufU BSU31610	0	0	0	0	0	0	0	0	0	0	0	0	0	0	0	0	0	0	0	0	0	0	0	0	0	0	0	0	0	0	0	0	0	0	0	0	0	0	0	0	0	0
[truncated: 3,128 more rows]
[truncated: 63 more columns]

## Sheet: Similarity Matrix
	4-Nitroquinolinoxide*	5% DMSO	Acyldepsipeptide	Adriamycin*	Allicin	Amidochelocardin	AN3334	Anhydrotetracyclin	As2O3	As2O5	ASD	Auranofin	Aurein 2.2	Aurein 2.2d3	Aurein 2.3	BA234	Bacitracin*	Bay 50-2369*	Calcimycin	CCCP	Cerulenin	Chelocardin	Chloramphenicol*	Cinnamaldehyde	Ciprofloxacin	Closthioamid	cWFW	cXRX	Daptomycin	Daunomycin*	Diamide*	Erythromycin*	FcPNA	Gallidermin	GE2270A	Gentamicin*	Gramicidin A*	Gramicidin S	Ionomycin	Kanamycin*	Kirromycin	Kirrothricin C*	KKL-35	KKL-40	KKL-55	Linezolid	Mersacidin	Monensin	MP159 (L)
[truncated: 86 more rows]
[truncated: 37 more columns]

[truncated: 1 more sheets: Treatment Overview]
